# Supplementary material for: Poly[aqua­{μ3-5-[(pyridin-2-ylmeth­yl)amino]­isophthalato-κ5 N,N′:O 1,O 1′:O 3}cobalt(II)]
Source: Acta Crystallogr Sect E Struct Rep Online. 2011 Nov 30;67(Pt 12):m1862. doi: 10.1107/S1600536811050318 (PMC3238753; doi:10.1107/S1600536811050318)
Supplement: Supplementary file 1 [file e-67-m1862-sup1.cif]

##############################################################################
#                                                                            #
# This CIF contains the data in a paper accepted for publication in          #
# Acta Crystallographica Section E. It conforms to the requirements of       #
# Notes for Authors for Acta Crystallographica Section E, and has been       #
# peer reviewed under the auspices of the IUCr Commission on Journals.       #
#                                                                            #
# Full details of the Crystallographic Information File format               #
# are given in the paper "The Crystallographic Information File (CIF):       #
# a New Standard Archive File for Crystallography" by S. R. Hall, F. H.      #
# Allen and I. D. Brown [Acta Cryst. (1991), A47, 655-685].                  #
#                                                                            #
# The current version of the core CIF dictionary is obtainable from          #
# ftp://ftp.iucr.org/pub/cif_core.dic.                                       #
#                                                                            #
# Software is freely available for graphical display of the structure(s)     #
# in this CIF. For information consult the CIF software page                 #
# http://www.iucr.org/resources/cif/software.                                #
#                                                                            #
# This file may be used for bona fide research purposes within the           #
# scientific community so long as proper attribution is given to the journal # 
# article from which it was obtained.                                        #
#                                                                            #
##############################################################################
data_I
_audit_creation_method     SHELXL-97
_chemical_name_systematic
;
Poly[aqua{\m~3~-5-[(pyridin-2-ylmethyl)amino]isophthalato-
\k^5^<i>N</i>,<i>N</i>':<i>O</i>^1^,<i>O</i>^1'^:<i>O</i>^3^}cobalt(II)]
;
_chemical_name_common     ?
_chemical_formula_moiety     'C14 H12 Co N2 O5 , 3.5(H2 O)'
_chemical_formula_sum     'C14 H19 Co N2 O8.5'
_chemical_formula_iupac     '[Co (C14 H10 N2 O4) (H2 O)] , 3.5H2 O'
_chemical_formula_weight     410.24
_chemical_melting_point     ?
_symmetry_cell_setting     monoclinic
_symmetry_space_group_name_H-M     'P 21/c'
_symmetry_space_group_name_Hall     '-P 2ybc'
loop_
    _symmetry_equiv_pos_as_xyz
    'x, y, z'
    '-x, y+1/2, -z+1/2'
    '-x, -y, -z'
    'x, -y-1/2, z-1/2'
_cell_length_a     11.0926(11)
_cell_length_b     9.8735(10)
_cell_length_c     17.4317(15)
_cell_angle_alpha     90.00
_cell_angle_beta     116.533(5)
_cell_angle_gamma     90.00
_cell_volume     1708.1(3)
_cell_formula_units_Z     4
_cell_measurement_reflns_used     6314
_cell_measurement_theta_min     2.44
_cell_measurement_theta_max     28.38
_cell_measurement_temperature     293(2)
_exptl_crystal_description     block
_exptl_crystal_colour     red
_exptl_crystal_size_max     0.20
_exptl_crystal_size_mid     0.20
_exptl_crystal_size_min     0.20
_exptl_crystal_density_diffrn     1.593
_exptl_crystal_density_meas     ?
_exptl_crystal_density_method     'not measured'
_exptl_crystal_F_000     846
_exptl_absorpt_coefficient_mu     1.053
_exptl_absorpt_correction_type     multi-scan
_exptl_absorpt_process_details     '(SADABS; Sheldrick, 1996)'
_exptl_absorpt_correction_T_min     0.8211
_exptl_absorpt_correction_T_max     0.8211
_exptl_special_details     ?
_diffrn_ambient_temperature     293(2)
_diffrn_radiation_type     MoK\a
_diffrn_radiation_wavelength     0.71073
_diffrn_radiation_source     'fine-focus sealed tube'
_diffrn_radiation_monochromator     graphite
_diffrn_measurement_device_type     'Bruker SMART APEXII CCD'
_diffrn_measurement_method     '\f and \w scans'
_diffrn_detector_area_resol_mean     ?
_diffrn_reflns_number     11993
_diffrn_reflns_av_R_equivalents     0.0209
_diffrn_reflns_av_sigmaI/netI     0.0250
_diffrn_reflns_theta_min     2.05
_diffrn_reflns_theta_max     28.41
_diffrn_reflns_theta_full     28.41
_diffrn_measured_fraction_theta_max     0.994
_diffrn_measured_fraction_theta_full     0.994
_diffrn_reflns_limit_h_min     -14
_diffrn_reflns_limit_h_max     12
_diffrn_reflns_limit_k_min     -13
_diffrn_reflns_limit_k_max     10
_diffrn_reflns_limit_l_min     -22
_diffrn_reflns_limit_l_max     23
_diffrn_standards_number     0
_diffrn_standards_interval_count     ?
_diffrn_standards_interval_time     ?
_diffrn_standards_decay_%     ?
_refine_special_details
;
Refinement of <i>F</i>^2^ against ALL reflections. The weighted <i>R</i>-factor
<i>wR</i> and goodness of fit <i>S</i> are based on <i>F</i>^2^, conventional
<i>R</i>-factors <i>R</i> are based on <i>F</i>, with <i>F</i> set to zero for
negative <i>F</i>^2^. The threshold expression of <i>F</i>^2^ >
\s(<i>F</i>^2^) is used only for calculating <i>R</i>-factors(gt) <i>etc</i>.
and is not relevant to the choice of reflections for refinement.
<i>R</i>-factors based on <i>F</i>^2^ are statistically about twice as large
as those based on <i>F</i>, and <i>R</i>- factors based on ALL data will be
even larger.
;
_reflns_number_total     4259
_reflns_number_gt     3809
_reflns_threshold_expression     I>2sigma(I)
_refine_ls_structure_factor_coef     Fsqd
_refine_ls_matrix_type     full
_refine_ls_R_factor_all     0.0477
_refine_ls_R_factor_gt     0.0446
_refine_ls_wR_factor_gt     0.1224
_refine_ls_wR_factor_ref     0.1236
_refine_ls_goodness_of_fit_ref     1.110
_refine_ls_restrained_S_all     1.110
_refine_ls_number_reflns     4259
_refine_ls_number_parameters     199
_refine_ls_number_restraints     0
_refine_ls_hydrogen_treatment     constr
_refine_ls_weighting_scheme     calc
_refine_ls_weighting_details
         'calc w=1/[\s^2^(Fo^2^)+(0.0407P)^2^+3.8921P] where P=(Fo^2^+2Fc^2^)/3'
_atom_sites_solution_hydrogens     geom
_atom_sites_solution_primary     direct
_atom_sites_solution_secondary     difmap
_refine_ls_shift/su_max     0.001
_refine_ls_shift/su_mean     0.000
_refine_diff_density_max     0.805
_refine_diff_density_min     -0.425
_refine_ls_extinction_method     none
_refine_ls_extinction_coef     ?
loop_
    _atom_type_symbol
    _atom_type_description
    _atom_type_scat_dispersion_real
    _atom_type_scat_dispersion_imag
    _atom_type_scat_source
    'C' 'C' 0.0033 0.0016
                         'International Tables Vol C Tables 4.2.6.8 and 6.1.1.4'
    'Co' 'Co' 0.3494 0.9721
                         'International Tables Vol C Tables 4.2.6.8 and 6.1.1.4'
    'H' 'H' 0.0000 0.0000
                         'International Tables Vol C Tables 4.2.6.8 and 6.1.1.4'
    'N' 'N' 0.0061 0.0033
                         'International Tables Vol C Tables 4.2.6.8 and 6.1.1.4'
    'O' 'O' 0.0106 0.0060
                         'International Tables Vol C Tables 4.2.6.8 and 6.1.1.4'
_computing_data_collection     'APEX2 (Bruker, 2008)'
_computing_cell_refinement     'SAINT (Bruker, 2008)'
_computing_data_reduction     'SAINT (Bruker, 2008)'
_computing_structure_solution     'SHELXS97 (Sheldrick, 2008)'
_computing_structure_refinement     'SHELXL97 (Sheldrick, 2008)'
_computing_molecular_graphics     'DIAMOND (Brandenburg, 2000)'
_computing_publication_material     'SHELXTL (Sheldrick, 2008)'
loop_
    _atom_site_type_symbol
    _atom_site_label
    _atom_site_fract_x
    _atom_site_fract_y
    _atom_site_fract_z
    _atom_site_U_iso_or_equiv
    _atom_site_adp_type
    _atom_site_calc_flag
    _atom_site_refinement_flags
    _atom_site_occupancy
    _atom_site_symmetry_multiplicity
    _atom_site_disorder_assembly
    _atom_site_disorder_group
    C C1 0.8386(3) 0.5358(3) 0.59337(16) 0.0210(5) Uani d . 1 1 . .
    C C2 0.8790(3) 0.5330(3) 0.68135(17) 0.0225(5) Uani d . 1 1 . .
    H H2 0.8344 0.5858 0.7048 0.027 Uiso calc R 1 1 . .
    C C3 0.9868(3) 0.4503(3) 0.73445(16) 0.0217(5) Uani d . 1 1 . .
    C C4 1.0543(3) 0.3722(3) 0.70059(16) 0.0214(5) Uani d . 1 1 . .
    H H4 1.1273 0.3195 0.7364 0.026 Uiso calc R 1 1 . .
    C C5 1.0122(3) 0.3726(3) 0.61166(16) 0.0216(5) Uani d . 1 1 . .
    C C6 0.9043(3) 0.4529(3) 0.55925(17) 0.0231(5) Uani d . 1 1 . .
    H H6 0.8752 0.4514 0.5003 0.028 Uiso calc R 1 1 . .
    C C7 1.0840(3) 0.2913(3) 0.57301(17) 0.0232(5) Uani d . 1 1 . .
    C C8 1.0286(3) 0.4465(3) 0.82983(17) 0.0242(5) Uani d . 1 1 . .
    C C9 0.6291(3) 0.6616(3) 0.55952(19) 0.0291(6) Uani d . 1 1 . .
    H H9A 0.6685 0.7056 0.6151 0.035 Uiso calc R 1 1 . .
    H H9B 0.5806 0.5819 0.5630 0.035 Uiso calc R 1 1 . .
    C C10 0.5346(3) 0.7568(3) 0.49261(18) 0.0261(5) Uani d . 1 1 . .
    C C11 0.3962(3) 0.7546(3) 0.4660(2) 0.0375(7) Uani d . 1 1 . .
    H H11 0.3587 0.6926 0.4894 0.045 Uiso calc R 1 1 . .
    C C12 0.3154(3) 0.8459(4) 0.4045(3) 0.0453(9) Uani d . 1 1 . .
    H H12 0.2226 0.8456 0.3856 0.054 Uiso calc R 1 1 . .
    C C13 0.3740(3) 0.9382(4) 0.3709(2) 0.0419(8) Uani d . 1 1 . .
    H H13 0.3216 1.0010 0.3297 0.050 Uiso calc R 1 1 . .
    C C14 0.5124(3) 0.9341(3) 0.4002(2) 0.0333(6) Uani d . 1 1 . .
    H H14 0.5523 0.9954 0.3781 0.040 Uiso calc R 1 1 . .
    Co Co1 1.20146(4) 0.17514(4) 0.49770(2) 0.02074(11) Uani d . 1 1 . .
    N N1 0.7352(2) 0.6226(2) 0.53540(15) 0.0239(5) Uani d . 1 1 . .
    H H1N 0.6876 0.5862 0.4822 0.029 Uiso d R 1 1 . .
    N N2 0.5908(2) 0.8448(2) 0.45967(15) 0.0243(5) Uani d . 1 1 . .
    O O1 1.0210(2) 0.2537(2) 0.49556(13) 0.0298(4) Uani d . 1 1 . .
    O O2 1.2068(2) 0.2644(2) 0.61450(14) 0.0318(5) Uani d . 1 1 . .
    O O3 1.1274(2) 0.3701(2) 0.87308(12) 0.0270(4) Uani d . 1 1 . .
    O O4 0.9694(3) 0.5200(3) 0.86000(15) 0.0454(6) Uani d . 1 1 . .
    O O5 1.1716(2) -0.0155(2) 0.54116(15) 0.0337(5) Uani d . 1 1 . .
    H H5WA 1.1069 -0.0587 0.4995 0.040 Uiso d R 1 1 . .
    H H5W 1.1367 -0.0012 0.5799 0.040 Uiso d R 1 1 . .
loop_
    _atom_site_aniso_label
    _atom_site_aniso_U_11
    _atom_site_aniso_U_22
    _atom_site_aniso_U_33
    _atom_site_aniso_U_12
    _atom_site_aniso_U_13
    _atom_site_aniso_U_23
    C1 0.0250(12) 0.0200(12) 0.0202(12) 0.0001(10) 0.0119(10) 0.0011(9)
    C2 0.0271(13) 0.0227(12) 0.0222(12) 0.0027(10) 0.0151(10) 0.0014(10)
    C3 0.0277(13) 0.0225(12) 0.0175(11) -0.0013(10) 0.0123(10) -0.0010(9)
    C4 0.0258(12) 0.0208(12) 0.0190(11) 0.0020(10) 0.0113(10) 0.0015(9)
    C5 0.0289(13) 0.0210(12) 0.0196(12) -0.0015(10) 0.0150(10) -0.0012(9)
    C6 0.0297(13) 0.0236(12) 0.0182(11) -0.0003(10) 0.0127(10) -0.0004(10)
    C7 0.0330(14) 0.0202(12) 0.0232(12) 0.0004(10) 0.0187(11) 0.0002(10)
    C8 0.0338(14) 0.0241(13) 0.0202(12) -0.0003(11) 0.0170(11) 0.0002(10)
    C9 0.0282(14) 0.0330(15) 0.0322(15) 0.0032(12) 0.0188(12) 0.0063(12)
    C10 0.0263(13) 0.0258(13) 0.0275(13) 0.0020(11) 0.0133(11) -0.0011(11)
    C11 0.0260(14) 0.0339(16) 0.051(2) -0.0013(12) 0.0157(14) 0.0028(14)
    C12 0.0244(15) 0.0425(19) 0.064(2) 0.0062(14) 0.0155(15) 0.0073(17)
    C13 0.0323(16) 0.0419(18) 0.0445(19) 0.0135(14) 0.0110(14) 0.0100(15)
    C14 0.0347(15) 0.0333(15) 0.0318(15) 0.0097(13) 0.0149(13) 0.0072(12)
    Co1 0.02195(19) 0.0267(2) 0.01563(17) 0.00285(14) 0.01024(13) 0.00087(13)
    N1 0.0257(11) 0.0274(11) 0.0203(10) 0.0046(9) 0.0117(9) 0.0020(9)
    N2 0.0241(11) 0.0259(11) 0.0234(11) 0.0032(9) 0.0110(9) 0.0016(9)
    O1 0.0366(11) 0.0365(11) 0.0191(9) 0.0087(9) 0.0150(8) -0.0012(8)
    O2 0.0298(10) 0.0399(12) 0.0307(11) -0.0009(9) 0.0179(9) -0.0085(9)
    O3 0.0306(10) 0.0348(11) 0.0181(9) 0.0023(9) 0.0131(8) 0.0022(8)
    O4 0.0668(16) 0.0505(15) 0.0279(11) 0.0300(13) 0.0293(12) 0.0095(10)
    O5 0.0338(11) 0.0296(11) 0.0398(12) -0.0010(9) 0.0183(10) 0.0026(9)
_geom_special_details
;
All e.s.d.'s (except the e.s.d. in the dihedral angle between two l.s. planes)
are estimated using the full covariance matrix. The cell e.s.d.'s are taken
into account individually in the estimation of e.s.d.'s in distances, angles
and torsion angles; correlations between e.s.d.'s in cell parameters are only
used when they are defined by crystal symmetry. An approximate (isotropic)
treatment of cell e.s.d.'s is used for estimating e.s.d.'s involving l.s.
planes.
;
loop_
    _geom_bond_atom_site_label_1
    _geom_bond_atom_site_label_2
    _geom_bond_site_symmetry_2
    _geom_bond_distance
    _geom_bond_publ_flag
    C1 C2 . 1.393(4) ?
    C1 C6 . 1.394(4) ?
    C1 N1 . 1.427(3) ?
    C2 C3 . 1.402(4) ?
    C2 H2 . 0.9300 ?
    C3 C4 . 1.377(4) ?
    C3 C8 . 1.514(3) ?
    C4 C5 . 1.405(3) ?
    C4 H4 . 0.9300 ?
    C5 C6 . 1.385(4) ?
    C5 C7 . 1.488(3) ?
    C6 H6 . 0.9300 ?
    C7 O2 . 1.252(4) ?
    C7 O1 . 1.267(3) ?
    C8 O4 . 1.242(3) ?
    C8 O3 . 1.265(3) ?
    C9 N1 . 1.468(3) ?
    C9 C10 . 1.500(4) ?
    C9 H9A . 0.9700 ?
    C9 H9B . 0.9700 ?
    C10 N2 . 1.339(4) ?
    C10 C11 . 1.391(4) ?
    C11 C12 . 1.381(5) ?
    C11 H11 . 0.9300 ?
    C12 C13 . 1.392(5) ?
    C12 H12 . 0.9300 ?
    C13 C14 . 1.384(5) ?
    C13 H13 . 0.9300 ?
    C14 N2 . 1.343(4) ?
    C14 H14 . 0.9300 ?
    Co1 O3 4_565 1.9999(19) y
    Co1 N2 3_766 2.090(2) y
    Co1 O5 . 2.110(2) y
    Co1 O1 . 2.132(2) y
    Co1 O2 . 2.195(2) y
    Co1 N1 3_766 2.275(2) y
    N1 Co1 3_766 2.275(2) ?
    N1 H1N . 0.9118 ?
    N2 Co1 3_766 2.090(2) ?
    O3 Co1 4_566 1.9999(19) ?
    O5 H5WA . 0.8710 ?
    O5 H5W . 0.9279 ?
loop_
    _geom_angle_atom_site_label_1
    _geom_angle_atom_site_label_2
    _geom_angle_atom_site_label_3
    _geom_angle_site_symmetry_1
    _geom_angle_site_symmetry_3
    _geom_angle
    _geom_angle_publ_flag
    C2 C1 C6 . . 119.1(2) ?
    C2 C1 N1 . . 123.6(2) ?
    C6 C1 N1 . . 117.3(2) ?
    C1 C2 C3 . . 119.9(2) ?
    C1 C2 H2 . . 120.1 ?
    C3 C2 H2 . . 120.1 ?
    C4 C3 C2 . . 120.7(2) ?
    C4 C3 C8 . . 119.9(2) ?
    C2 C3 C8 . . 119.4(2) ?
    C3 C4 C5 . . 119.6(2) ?
    C3 C4 H4 . . 120.2 ?
    C5 C4 H4 . . 120.2 ?
    C6 C5 C4 . . 119.5(2) ?
    C6 C5 C7 . . 119.3(2) ?
    C4 C5 C7 . . 121.1(2) ?
    C5 C6 C1 . . 121.1(2) ?
    C5 C6 H6 . . 119.4 ?
    C1 C6 H6 . . 119.4 ?
    O2 C7 O1 . . 119.6(2) ?
    O2 C7 C5 . . 121.1(2) ?
    O1 C7 C5 . . 119.2(2) ?
    O4 C8 O3 . . 125.3(3) ?
    O4 C8 C3 . . 119.4(3) ?
    O3 C8 C3 . . 115.3(2) ?
    N1 C9 C10 . . 108.2(2) ?
    N1 C9 H9A . . 110.1 ?
    C10 C9 H9A . . 110.1 ?
    N1 C9 H9B . . 110.1 ?
    C10 C9 H9B . . 110.1 ?
    H9A C9 H9B . . 108.4 ?
    N2 C10 C11 . . 121.6(3) ?
    N2 C10 C9 . . 116.2(2) ?
    C11 C10 C9 . . 122.2(3) ?
    C12 C11 C10 . . 119.0(3) ?
    C12 C11 H11 . . 120.5 ?
    C10 C11 H11 . . 120.5 ?
    C11 C12 C13 . . 119.4(3) ?
    C11 C12 H12 . . 120.3 ?
    C13 C12 H12 . . 120.3 ?
    C14 C13 C12 . . 118.3(3) ?
    C14 C13 H13 . . 120.8 ?
    C12 C13 H13 . . 120.8 ?
    N2 C14 C13 . . 122.3(3) ?
    N2 C14 H14 . . 118.9 ?
    C13 C14 H14 . . 118.9 ?
    O3 Co1 N2 4_565 3_766 102.58(9) ?
    O3 Co1 O5 4_565 . 97.84(9) ?
    N2 Co1 O5 3_766 . 96.50(9) ?
    O3 Co1 O1 4_565 . 97.79(8) ?
    N2 Co1 O1 3_766 . 156.61(9) ?
    O5 Co1 O1 . . 91.96(8) ?
    O3 Co1 O2 4_565 . 157.69(8) ?
    N2 Co1 O2 3_766 . 98.01(9) ?
    O5 Co1 O2 . . 88.21(9) ?
    O1 Co1 O2 . . 60.40(8) ?
    O3 Co1 N1 4_565 3_766 86.81(8) ?
    N2 Co1 N1 3_766 3_766 75.91(9) ?
    O5 Co1 N1 . 3_766 171.88(9) ?
    O1 Co1 N1 . 3_766 94.02(8) ?
    O2 Co1 N1 . 3_766 89.96(8) ?
    C1 N1 C9 . . 116.7(2) ?
    C1 N1 Co1 . 3_766 117.72(17) ?
    C9 N1 Co1 . 3_766 102.74(17) ?
    C1 N1 H1N . . 113.6 ?
    C9 N1 H1N . . 102.8 ?
    Co1 N1 H1N 3_766 . 101.1 ?
    C10 N2 C14 . . 119.4(3) ?
    C10 N2 Co1 . 3_766 115.93(18) ?
    C14 N2 Co1 . 3_766 124.6(2) ?
    C7 O1 Co1 . . 91.19(17) ?
    C7 O2 Co1 . . 88.71(16) ?
    C8 O3 Co1 . 4_566 127.34(17) ?
    Co1 O5 H5WA . . 110.0 ?
    Co1 O5 H5W . . 108.0 ?
    H5WA O5 H5W . . 103.0 ?
loop_
    _geom_torsion_atom_site_label_1
    _geom_torsion_atom_site_label_2
    _geom_torsion_atom_site_label_3
    _geom_torsion_atom_site_label_4
    _geom_torsion_site_symmetry_1
    _geom_torsion_site_symmetry_2
    _geom_torsion_site_symmetry_3
    _geom_torsion_site_symmetry_4
    _geom_torsion
    _geom_torsion_publ_flag
    C6 C1 C2 C3 . . . . 1.8(4) ?
    N1 C1 C2 C3 . . . . -176.3(2) ?
    C1 C2 C3 C4 . . . . 0.4(4) ?
    C1 C2 C3 C8 . . . . -179.2(2) ?
    C2 C3 C4 C5 . . . . -1.7(4) ?
    C8 C3 C4 C5 . . . . 177.9(2) ?
    C3 C4 C5 C6 . . . . 0.7(4) ?
    C3 C4 C5 C7 . . . . 179.0(2) ?
    C4 C5 C6 C1 . . . . 1.6(4) ?
    C7 C5 C6 C1 . . . . -176.7(2) ?
    C2 C1 C6 C5 . . . . -2.8(4) ?
    N1 C1 C6 C5 . . . . 175.4(2) ?
    C6 C5 C7 O2 . . . . 149.9(3) ?
    C4 C5 C7 O2 . . . . -28.4(4) ?
    C6 C5 C7 O1 . . . . -27.1(4) ?
    C4 C5 C7 O1 . . . . 154.7(3) ?
    C4 C3 C8 O4 . . . . 178.1(3) ?
    C2 C3 C8 O4 . . . . -2.3(4) ?
    C4 C3 C8 O3 . . . . 0.9(4) ?
    C2 C3 C8 O3 . . . . -179.5(2) ?
    N1 C9 C10 N2 . . . . -37.2(4) ?
    N1 C9 C10 C11 . . . . 142.9(3) ?
    N2 C10 C11 C12 . . . . -0.3(5) ?
    C9 C10 C11 C12 . . . . 179.6(3) ?
    C10 C11 C12 C13 . . . . -0.4(6) ?
    C11 C12 C13 C14 . . . . 0.5(6) ?
    C12 C13 C14 N2 . . . . -0.1(5) ?
    C2 C1 N1 C9 . . . . -28.5(4) ?
    C6 C1 N1 C9 . . . . 153.4(3) ?
    C2 C1 N1 Co1 . . . 3_766 94.4(3) ?
    C6 C1 N1 Co1 . . . 3_766 -83.8(3) ?
    C10 C9 N1 C1 . . . . 177.6(2) ?
    C10 C9 N1 Co1 . . . 3_766 47.3(3) ?
    C11 C10 N2 C14 . . . . 0.7(4) ?
    C9 C10 N2 C14 . . . . -179.2(3) ?
    C11 C10 N2 Co1 . . . 3_766 -176.5(2) ?
    C9 C10 N2 Co1 . . . 3_766 3.6(3) ?
    C13 C14 N2 C10 . . . . -0.5(5) ?
    C13 C14 N2 Co1 . . . 3_766 176.4(3) ?
    O2 C7 O1 Co1 . . . . -3.4(3) ?
    C5 C7 O1 Co1 . . . . 173.6(2) ?
    O3 Co1 O1 C7 4_565 . . . -173.06(16) ?
    N2 Co1 O1 C7 3_766 . . . -22.6(3) ?
    O5 Co1 O1 C7 . . . . 88.75(17) ?
    O2 Co1 O1 C7 . . . . 1.93(15) ?
    N1 Co1 O1 C7 3_766 . . . -85.74(17) ?
    O1 C7 O2 Co1 . . . . 3.3(3) ?
    C5 C7 O2 Co1 . . . . -173.6(2) ?
    O3 Co1 O2 C7 4_565 . . . 11.2(3) ?
    N2 Co1 O2 C7 3_766 . . . 168.46(17) ?
    O5 Co1 O2 C7 . . . . -95.23(17) ?
    O1 Co1 O2 C7 . . . . -1.95(16) ?
    N1 Co1 O2 C7 3_766 . . . 92.69(17) ?
    O4 C8 O3 Co1 . . . 4_566 9.0(4) ?
    C3 C8 O3 Co1 . . . 4_566 -174.00(17) ?
loop_
    _geom_hbond_atom_site_label_D
    _geom_hbond_atom_site_label_H
    _geom_hbond_atom_site_label_A
    _geom_hbond_site_symmetry_A
    _geom_hbond_distance_DH
    _geom_hbond_distance_HA
    _geom_hbond_distance_DA
    _geom_hbond_angle_DHA
    O5 H5WA O4 4_565 0.87 2.25 2.946(3) 136.5
    O5 H5WA O1 3_756 0.87 2.42 3.047(3) 129.8
    O5 H5W O4 2_746 0.93 1.90 2.819(3) 168.3
loop_
    _platon_squeeze_void_nr
    _platon_squeeze_void_average_x
    _platon_squeeze_void_average_y
    _platon_squeeze_void_average_z
    _platon_squeeze_void_volume
    _platon_squeeze_void_count_electrons
    _platon_squeeze_void_content
    1 0.500 -0.033 0.750 240 70 ' '
    2 0.500 -0.019 0.250 240 70 ' '
data_global
_journal_date_recd_electronic     2011-10-29
_journal_date_accepted     2011-11-23
_journal_name_full     'Acta Crystallographica, Section E'
_journal_year     2011
_journal_volume     67
_journal_issue     12
_journal_page_first     m1862
_journal_page_last     m1862
_journal_paper_category     QM
_journal_paper_doi     10.1107/S1600536811050318
_journal_coeditor_code     PV2477
_publ_contact_author_name     'Xiao-Hong Zhu'
_publ_contact_author_address
;
Faculty of Life Science and Chemical Engineering
Huaiyin Institute of Technology
Huaian 223003
People's Republic of China
;
_publ_contact_author_email     hgzhuxh@yeah.net
_publ_contact_author_fax     86-517-83559044
_publ_contact_author_phone     86-517-83559044
_publ_section_title
;\
Poly[aqua{\m~3~-5-[(pyridin-2-ylmethyl)amino]isophthalato-\k^5^<i>N</i>,\
<i>N</i>':<i>O</i>^1^,<i>O</i>^1'^:<i>O</i>^3^}cobalt(II)]
;
loop_
    _publ_author_name
    _publ_author_address
    'Xiao-Hong Zhu'
;
Faculty of Life Science and Chemical Engineering
Huaiyin Institute of Technology
Huaian 223003
People's Republic of China
;
    'Xiao-Chun Cheng'
;
Faculty of Life Science and Chemical Engineering
Huaiyin Institute of Technology
Huaian 223003
People's Republic of China
;
