# Supplementary material for: Poly[aqua­{μ3-5-[(pyridin-2-ylmeth­yl)amino]­isophthalato-κ5 N,N′:O 1,O 1′:O 3}cobalt(II)]
Source: Acta Crystallogr Sect E Struct Rep Online. 2011 Nov 30;67(Pt 12):m1862. doi: 10.1107/S1600536811050318 (PMC3238753; doi:10.1107/S1600536811050318)
Supplement: Supplementary file 2 [file e-67-m1862-Isup2.hkl]

# 
# h,k,l, Fc-squared, Fo-squared, sigma(Fo-squared) and status flag 
# 
data_I
_shelx_title ' 1 in P21/c' 
_shelx_refln_list_code          4 
_shelx_F_calc_maximum      265.53 
_exptl_crystal_F_000       708.00 
_reflns_d_resolution_high  0.7469 
 
loop_ 
 _symmetry_equiv_pos_as_xyz 
 'x, y, z' 
 '-x, y+1/2, -z+1/2' 
 '-x, -y, -z' 
 'x, -y-1/2, z-1/2' 
 
_cell_length_a    11.0926 
_cell_length_b     9.8735 
_cell_length_c    17.4317 
_cell_angle_alpha  90.000 
_cell_angle_beta  116.533 
_cell_angle_gamma  90.000 
 
_shelx_F_squared_multiplier     1.000 
 
loop_ 
 _refln_index_h 
 _refln_index_k 
 _refln_index_l 
 _refln_F_squared_calc 
 _refln_F_squared_meas 
 _refln_F_squared_sigma 
 _refln_observed_status 
   1   0   0    26890.20    27479.52    109.22 o 
   2   0   0      460.39      457.65      8.72 o 
   3   0   0     1888.37     1794.36     27.04 o 
   4   0   0      231.05      253.84      3.12 o 
   5   0   0    12109.70    12048.23    265.13 o 
   6   0   0     1878.95     2191.00     21.60 o 
   7   0   0      785.14      793.03     14.33 o 
   8   0   0      140.86      127.53      7.17 o 
   9   0   0       93.12      106.65      7.47 o 
  10   0   0     2068.98     2017.72     63.22 o 
  11   0   0       58.26       63.30     11.47 o 
  12   0   0      447.27      467.93     23.71 o 
  13   0   0      132.95      118.35     16.65 o 
   1   1   0    29177.44    28687.55    178.55 o 
   2   1   0    12037.14    11813.44    101.26 o 
   3   1   0       27.06       26.70      1.77 o 
   4   1   0     5225.52     5342.54     55.84 o 
   5   1   0     1772.13     2030.06     27.34 o 
   6   1   0     3920.82     3674.94     25.45 o 
   7   1   0     1177.56     1145.08     13.44 o 
   8   1   0      596.82      553.42      7.85 o 
   9   1   0      243.10      257.81      5.86 o 
  10   1   0       23.82       32.00      4.29 o 
  11   1   0      929.98      883.95     18.19 o 
  12   1   0      249.74      239.57     11.97 o 
  13   1   0      178.66      222.63     12.80 o 
   0   2   0      383.61      599.06     28.12 o 
   1   2   0     4069.15     4205.88     41.52 o 
   2   2   0     3606.34     3478.16     49.65 o 
   3   2   0      218.05      203.54     12.84 o 
   4   2   0      912.86      952.85     19.74 o 
   5   2   0     2913.25     2790.27     29.46 o 
   6   2   0      418.70      376.40      8.34 o 
   7   2   0     1836.15     1807.40     20.17 o 
   8   2   0      784.87      843.31     15.72 o 
   9   2   0      311.66      263.60      8.04 o 
  10   2   0      685.19      704.24     14.58 o 
  11   2   0        0.70        1.01      3.58 o 
  12   2   0      297.82      338.41     14.42 o 
  13   2   0       11.25       13.44      7.81 o 
   1   3   0      127.46      160.65     13.26 o 
   2   3   0      192.21      167.50      6.61 o 
   3   3   0      260.84      323.63      5.11 o 
   4   3   0      202.45      300.07      7.44 o 
   6   3   0      559.03      470.17      8.32 o 
   7   3   0      247.46      251.89      4.40 o 
   8   3   0     1094.38     1123.91     14.51 o 
   9   3   0      212.74      250.04      6.79 o 
  10   3   0        3.78       13.92      3.37 o 
  11   3   0       70.81       60.55      6.20 o 
  12   3   0       51.35       48.47      8.73 o 
   0   4   0      451.48      600.83     20.60 o 
   1   4   0      750.75      796.56      5.98 o 
   2   4   0     1843.92     1866.36     37.84 o 
   3   4   0      200.45      233.59      6.47 o 
   4   4   0       13.56       12.14      2.67 o 
   5   4   0      138.26      123.08      8.85 o 
   6   4   0      193.35      218.38      4.63 o 
   7   4   0       14.03       35.45      5.48 o 
   8   4   0        0.44        2.76      2.49 o 
   9   4   0        0.36        1.16      2.80 o 
  10   4   0        7.78       15.95      4.44 o 
  11   4   0       19.99       23.69      6.35 o 
  12   4   0        9.06        9.89      6.36 o 
   1   5   0     3511.96     3512.05     41.85 o 
   2   5   0       27.54       32.05      2.09 o 
   3   5   0       34.97       47.61      5.07 o 
   4   5   0     1265.67     1166.23     15.36 o 
   5   5   0      174.57      248.24      9.96 o 
   6   5   0     1596.63     1603.69     24.96 o 
   7   5   0      628.46      641.77     15.40 o 
   8   5   0        5.69        4.12      3.00 o 
   9   5   0      570.46      568.75     19.37 o 
  10   5   0       63.38       72.59      9.24 o 
  11   5   0      119.60      107.29     10.67 o 
  12   5   0       91.06       97.14     17.84 o 
   0   6   0     2543.42     2766.17     55.73 o 
   1   6   0      436.58      431.20      9.95 o 
   2   6   0     4215.08     4121.61     56.76 o 
   3   6   0     1632.81     1507.64     32.86 o 
   4   6   0      191.78      207.45      5.18 o 
   5   6   0     1378.65     1298.32     25.83 o 
   6   6   0       60.71       62.52      5.38 o 
   7   6   0      392.34      430.29     18.26 o 
   8   6   0     1024.59      958.29     28.87 o 
   9   6   0       20.60       20.86      6.64 o 
  10   6   0      262.13      374.28     16.33 o 
  11   6   0        0.26        0.13      5.48 o 
   1   7   0     1097.05     1077.25     19.58 o 
   2   7   0      161.75      140.28      9.44 o 
   3   7   0      235.04      219.30      8.52 o 
   4   7   0     2060.58     2015.54     35.37 o 
   5   7   0      178.36      147.78      7.06 o 
   6   7   0     1239.36     1285.90     30.43 o 
   7   7   0       31.60       51.64      8.41 o 
   8   7   0      128.32      127.74     12.24 o 
   9   7   0      496.70      451.62     14.82 o 
  10   7   0        9.92       17.86      6.11 o 
  11   7   0      184.60      210.60     15.96 o 
   0   8   0       49.83       63.06      7.00 o 
   1   8   0        6.47        5.57      1.94 o 
   2   8   0      521.02      479.60     12.21 o 
   3   8   0      470.55      476.70     11.76 o 
   4   8   0        1.75        2.28      2.49 o 
   5   8   0      271.35      243.88      9.55 o 
   6   8   0       37.74       30.91      4.72 o 
   7   8   0      816.78      822.81     24.58 o 
   8   8   0      108.54      122.89     10.33 o 
   9   8   0      106.53      100.08      9.99 o 
  10   8   0      396.97      404.62     21.45 o 
   1   9   0       12.66       11.20      4.55 o 
   2   9   0        1.59        0.75      3.00 o 
   3   9   0      306.17      280.11     11.46 o 
   4   9   0      140.02      161.27      6.86 o 
   5   9   0       32.71      101.14      6.97 o 
   6   9   0      106.73       87.34      6.61 o 
   7   9   0        0.43        0.25      4.98 o 
   8   9   0      197.29      226.29     12.29 o 
   9   9   0      532.54      616.79     41.80 o 
   0  10   0     1439.04     1449.21     51.22 o 
   1  10   0        1.39        3.83      4.02 o 
   2  10   0      302.26      279.57     12.49 o 
   3  10   0       74.74       77.86      5.90 o 
   4  10   0        0.11        0.08      3.22 o 
   5  10   0      150.41      132.36      7.89 o 
   6  10   0       49.53       40.12      6.66 o 
   7  10   0       52.00       42.60      7.86 o 
   8  10   0       82.32      107.19      9.90 o 
   1  11   0       13.78       13.23      6.52 o 
   2  11   0        4.33        0.19      4.50 o 
   3  11   0       63.83       60.25      9.73 o 
   4  11   0      536.13      499.80     17.26 o 
   5  11   0        1.93       41.93     11.36 o 
   6  11   0      123.91      140.86      9.91 o 
   7  11   0      139.89      110.90     11.76 o 
   0  12   0       10.42       11.20      7.56 o 
   1  12   0      437.25      386.43     14.75 o 
   2  12   0      278.97      325.46     14.24 o 
   3  12   0      176.33      186.78     11.76 o 
   4  12   0       12.70       21.23      6.26 o 
   5  12   0      398.84      406.55     24.98 o 
   1  13   0      137.65      161.79     11.86 o 
   2  13   0       11.18        9.05      5.71 o 
 -13   1   1        4.40        2.80      5.49 o 
 -12   1   1       55.48       56.09      7.31 o 
 -11   1   1       63.78       59.39     11.89 o 
 -10   1   1      238.48      241.94      7.40 o 
  -9   1   1        6.86        8.01      3.70 o 
  -8   1   1      362.26      351.95      7.59 o 
  -7   1   1      325.90      383.23      5.54 o 
  -6   1   1      452.56      322.29      6.82 o 
  -5   1   1     2525.66     3137.68     24.75 o 
  -4   1   1       87.75       63.36      4.19 o 
  -3   1   1     1607.96     1438.74     23.93 o 
  -2   1   1      316.81      309.72      3.97 o 
  -1   1   1       76.77       56.35      1.06 o 
   0   1   1     5565.31     6085.25     25.89 o 
   1   1   1      843.09      902.63     16.20 o 
   2   1   1     1359.58     1369.73     16.00 o 
   3   1   1     2289.73     2394.92     17.52 o 
   4   1   1      791.12      641.20      7.91 o 
   5   1   1     2249.06     2151.56     18.52 o 
   6   1   1     1364.30     1491.29     19.59 o 
   7   1   1      359.17      294.29      6.96 o 
   8   1   1      528.44      534.38     17.22 o 
   9   1   1        1.31        0.29      2.76 o 
  10   1   1      305.84      302.46      8.62 o 
  11   1   1       54.78       58.72      5.63 o 
  12   1   1      175.87      178.82     12.00 o 
 -13   2   1       91.01       93.46      9.37 o 
 -12   2   1       15.83       28.91     12.56 o 
 -11   2   1      605.88      619.41     15.87 o 
 -10   2   1      145.00      157.92      5.95 o 
  -9   2   1      708.75      657.65     11.34 o 
  -8   2   1      662.31      683.16     21.44 o 
  -7   2   1      437.12      455.47      8.22 o 
  -6   2   1     1080.82     1276.49     12.65 o 
  -5   2   1       52.99      713.50     28.73 o 
  -4   2   1     5088.94     3917.70     61.90 o 
  -3   2   1        6.74        9.74      4.01 o 
  -2   2   1    11149.14    10845.50    150.03 o 
  -1   2   1    12853.73    13315.65    143.42 o 
   0   2   1      415.00      524.68      6.24 o 
   1   2   1     4097.06     4136.64     21.98 o 
   2   2   1      429.23      318.27     10.44 o 
   3   2   1      172.54      134.20      7.23 o 
   4   2   1     7833.83     8927.90     82.93 o 
   5   2   1        1.49      107.12     12.85 o 
   6   2   1     1013.34      768.00     14.16 o 
   7   2   1       90.38       88.11      4.52 o 
   8   2   1      475.05      491.88      9.18 o 
   9   2   1     1291.85     1256.83     19.90 o 
  10   2   1      167.40      174.90     11.69 o 
  11   2   1      554.56      608.21     15.46 o 
  12   2   1       53.83       59.30      7.84 o 
 -13   3   1      183.14      235.53     29.92 o 
 -12   3   1      251.88      247.00     12.54 o 
 -11   3   1      145.67      148.74      8.66 o 
 -10   3   1      882.46      965.31     27.23 o 
  -9   3   1      526.50      555.67     11.39 o 
  -8   3   1     1460.78     1341.38     14.88 o 
  -7   3   1     1436.79     1483.35     18.55 o 
  -6   3   1       79.34       46.63      2.98 o 
  -5   3   1     1674.24     1499.03     18.16 o 
  -4   3   1      434.87      442.64      7.67 o 
  -3   3   1    12340.24    11970.82     89.39 o 
  -2   3   1    20665.31    20458.39    268.27 o 
  -1   3   1     1910.42     2128.23     43.41 o 
   0   3   1     2266.27     2618.27     36.44 o 
   1   3   1     1618.95     1598.77     23.20 o 
   2   3   1       68.41       31.60     11.34 o 
   3   3   1     2830.85     2880.41     51.32 o 
   4   3   1       21.14       18.83      3.31 o 
   5   3   1     1675.34     1492.41     18.23 o 
   6   3   1       17.24        5.60      2.40 o 
   7   3   1      154.31      131.64      5.31 o 
   8   3   1      951.42      906.27     14.33 o 
   9   3   1      661.98      662.74     10.42 o 
  10   3   1     1719.41     1789.35     44.40 o 
  11   3   1       22.68       27.41      5.30 o 
  12   3   1      250.37      261.58     10.51 o 
 -12   4   1       22.08       33.65     11.32 o 
 -11   4   1      233.00      217.22      7.80 o 
 -10   4   1        0.45        1.00      2.89 o 
  -9   4   1     1102.13     1109.83     18.09 o 
  -8   4   1       34.33       43.42      3.94 o 
  -7   4   1      140.89      103.96      7.87 o 
  -6   4   1     1635.54     1530.67     17.39 o 
  -5   4   1      564.92      692.55     25.10 o 
  -4   4   1    11318.16    11469.55    139.26 o 
  -3   4   1     6345.04     6228.40     85.21 o 
  -2   4   1      407.74      340.12     27.51 o 
  -1   4   1     3872.57     3673.37     28.28 o 
   0   4   1      151.12      117.33      2.55 o 
   1   4   1     5746.34     5696.27     97.15 o 
   2   4   1     1293.94     1231.77     15.47 o 
   3   4   1      220.06      189.21     11.48 o 
   4   4   1     5000.85     4821.29     68.54 o 
   5   4   1       21.69      133.56     12.94 o 
   6   4   1     1695.04     1448.12     32.87 o 
   7   4   1      627.47      593.66     15.69 o 
   8   4   1      178.21      176.64      7.98 o 
   9   4   1      508.39      494.67     22.67 o 
  10   4   1        9.68       33.83      6.93 o 
  11   4   1      226.22      226.87     13.29 o 
  12   4   1       88.68       96.52     10.09 o 
 -12   5   1       79.90       86.50     10.28 o 
 -11   5   1       27.86       24.88      8.90 o 
 -10   5   1      394.71      406.20     18.52 o 
  -9   5   1      174.54      172.10     15.35 o 
  -8   5   1      233.12      213.40      6.81 o 
  -7   5   1       24.36       17.76      4.54 o 
  -6   5   1      212.84      229.20      4.70 o 
  -5   5   1     2286.80     2148.09     24.70 o 
  -4   5   1     1885.07     1912.46     36.98 o 
  -3   5   1       23.29       18.73      2.88 o 
  -2   5   1      848.83      785.01      7.08 o 
  -1   5   1      631.92      626.46      4.03 o 
   0   5   1     3241.11     3346.27     31.82 o 
   1   5   1       27.25       23.65      6.10 o 
   2   5   1     3042.00     2892.09     46.01 o 
   3   5   1     2009.30     1885.45     27.51 o 
   4   5   1      663.81      692.01      8.24 o 
   5   5   1     2451.30     2448.77     34.18 o 
   6   5   1       41.76       48.58      5.78 o 
   7   5   1      220.42      234.04     20.79 o 
   8   5   1      883.39      957.80     17.89 o 
   9   5   1       29.92       21.03      6.47 o 
  10   5   1      122.96      185.96     11.04 o 
  11   5   1       16.63       15.15      6.82 o 
 -12   6   1      152.74      195.43     18.80 o 
 -11   6   1      236.05      242.65     22.67 o 
 -10   6   1       88.45       93.23      8.69 o 
  -9   6   1       18.58       20.54      6.54 o 
  -8   6   1      291.32      295.27     12.36 o 
  -7   6   1       25.65       24.04      4.13 o 
  -6   6   1       55.40       55.05      4.64 o 
  -5   6   1     1235.57     1407.81     19.90 o 
  -4   6   1      522.32      558.04     13.56 o 
  -3   6   1      205.33      205.19      6.40 o 
  -2   6   1      318.95      268.87     12.43 o 
  -1   6   1        3.19        5.21      2.52 o 
   0   6   1      188.10      180.59      8.56 o 
   1   6   1      114.00       85.94      4.15 o 
   2   6   1        0.44        0.44      2.75 o 
   3   6   1      980.89     1028.83     24.60 o 
   4   6   1       37.68       29.29      6.44 o 
   5   6   1      396.99      451.95     14.14 o 
   6   6   1      204.50      192.57      8.39 o 
   7   6   1      159.31      166.02      8.13 o 
   8   6   1        9.27       19.22      5.00 o 
   9   6   1       13.46       11.54      7.46 o 
  10   6   1        6.12        7.79      7.21 o 
  11   6   1       11.55       23.27      7.31 o 
 -11   7   1       12.30       20.81      7.18 o 
 -10   7   1       18.92       22.08      6.75 o 
  -9   7   1        7.92        3.34      4.93 o 
  -8   7   1      380.44      414.61     18.22 o 
  -7   7   1       17.87       21.23      4.13 o 
  -6   7   1       69.25       53.33      7.21 o 
  -5   7   1       19.87       21.25      3.63 o 
  -4   7   1      557.19      526.49     14.35 o 
  -3   7   1      354.53      308.99      5.05 o 
  -2   7   1      366.25      375.06     12.25 o 
  -1   7   1      579.38      568.64     11.09 o 
   0   7   1      633.32      666.57     11.47 o 
   1   7   1      261.91      276.69      6.38 o 
   2   7   1       79.05       64.19      3.45 o 
   3   7   1      317.86      280.85      7.61 o 
   4   7   1      140.93      104.40      5.50 o 
   5   7   1        8.82       22.77      3.50 o 
   6   7   1      142.88      139.42      6.87 o 
   7   7   1       13.83       36.50      9.75 o 
   8   7   1      365.56      317.32     13.64 o 
   9   7   1       24.09       29.85      7.35 o 
  10   7   1      150.36      144.69     13.73 o 
 -10   8   1       13.59       19.99      6.52 o 
  -9   8   1      392.07      373.15     22.35 o 
  -8   8   1       81.02       73.16      8.38 o 
  -7   8   1        0.62        4.56      4.88 o 
  -6   8   1      592.20      583.43     15.91 o 
  -5   8   1      332.39      489.75     11.29 o 
  -4   8   1       24.97       14.57      3.45 o 
  -3   8   1        2.86        4.04      2.81 o 
  -2   8   1      453.39      424.15      9.71 o 
  -1   8   1      468.65      440.34     11.31 o 
   0   8   1      109.53      110.90      6.06 o 
   1   8   1      406.25      395.46      9.54 o 
   2   8   1       86.48       86.31      3.89 o 
   3   8   1       38.06       37.90      2.98 o 
   4   8   1      440.28      452.02     18.54 o 
   5   8   1      210.46      333.18     11.20 o 
   6   8   1      371.61      398.35     11.42 o 
   7   8   1        1.13        1.56      3.53 o 
   8   8   1      100.92       91.71     18.63 o 
   9   8   1      300.11      317.32     34.11 o 
  10   8   1       26.72       31.38      8.17 o 
  -9   9   1       18.93       15.14      6.50 o 
  -8   9   1      367.19      362.19     27.30 o 
  -7   9   1      379.32      385.69     29.39 o 
  -6   9   1        1.01        0.61      4.18 o 
  -5   9   1      805.88      834.00     16.95 o 
  -4   9   1      496.16      476.50     13.35 o 
  -3   9   1       36.12       33.61      3.60 o 
  -2   9   1      204.99      198.25     10.97 o 
  -1   9   1       94.79       96.06      7.82 o 
   0   9   1     1523.31     1661.09     25.66 o 
   1   9   1        5.12        7.64      3.48 o 
   2   9   1      844.63      831.97     19.72 o 
   3   9   1      319.04      297.68      9.57 o 
   4   9   1      606.78      587.48     13.65 o 
   5   9   1      684.46      636.33     13.65 o 
   6   9   1       14.27        7.47      4.44 o 
   7   9   1      192.74      238.02     13.27 o 
   8   9   1      133.83      155.58     12.13 o 
   9   9   1       23.47       16.41      6.59 o 
  -8  10   1       13.42       19.18      7.79 o 
  -7  10   1      394.33      474.29     74.66 o 
  -6  10   1      571.68      571.59     19.06 o 
  -5  10   1       26.73       31.06      4.31 o 
  -4  10   1      840.43      774.56     18.13 o 
  -3  10   1      476.34      477.12     13.39 o 
  -2  10   1      462.90      455.08     13.76 o 
  -1  10   1     1384.26     1331.15     29.72 o 
   0  10   1       84.02       84.70     10.55 o 
   1  10   1     1478.31     1396.74     33.77 o 
   2  10   1      848.74      817.56     38.81 o 
   3  10   1      303.19      321.40     14.34 o 
   4  10   1      691.54      701.15     17.00 o 
   5  10   1       41.53       35.20      5.35 o 
   6  10   1      548.28      531.25     18.88 o 
   7  10   1       46.77       50.24      9.73 o 
   8  10   1       34.31       39.32      8.34 o 
  -7  11   1      117.98      128.93     11.43 o 
  -6  11   1      102.99      108.82     10.01 o 
  -5  11   1      457.30      446.41     24.55 o 
  -4  11   1      164.45      140.79     10.01 o 
  -3  11   1      262.21      268.96     19.83 o 
  -2  11   1      357.90      381.20     18.07 o 
  -1  11   1      462.48      439.73     18.13 o 
   0  11   1      929.76      963.26     25.93 o 
   1  11   1      298.92      272.54     11.76 o 
   2  11   1      434.61      444.34     14.16 o 
   3  11   1      453.20      436.37     16.42 o 
   4  11   1       29.01       26.22      5.74 o 
   5  11   1      160.41      220.69     11.56 o 
   6  11   1       13.75       20.68      9.63 o 
   7  11   1      277.24      290.72     20.29 o 
  -5  12   1        0.37       30.58     11.47 o 
  -4  12   1       48.91       82.29     12.89 o 
  -3  12   1      155.35      158.59     10.67 o 
  -2  12   1        7.13        5.86      6.62 o 
  -1  12   1       14.01        4.13      4.96 o 
   0  12   1       36.41       32.25      7.18 o 
   1  12   1      411.54      424.53     16.02 o 
   2  12   1       26.08       29.64      6.26 o 
   3  12   1       70.08       67.20      8.50 o 
   4  12   1        1.00        0.36      5.15 o 
   5  12   1       15.79       20.87     10.70 o 
  -2  13   1        2.76        2.35      4.79 o 
  -1  13   1       19.39       17.48      7.81 o 
   0  13   1      107.78      101.39     10.27 o 
   1  13   1        7.57       13.29      5.63 o 
 -13   0   2       53.76       38.90      8.98 o 
 -12   0   2      174.90      168.53     15.04 o 
 -11   0   2      192.37      213.19     15.46 o 
 -10   0   2     1610.21     1657.79     25.96 o 
  -9   0   2      159.34      180.16      8.85 o 
  -8   0   2     1741.75     1681.06     21.66 o 
  -7   0   2      159.32      124.53      5.92 o 
  -6   0   2     1918.25     1923.14     52.01 o 
  -5   0   2    23956.33    25080.96    453.42 o 
  -4   0   2      343.95      356.79      8.85 o 
  -3   0   2    13252.84    13154.02    150.39 o 
  -2   0   2     4785.52     5000.35    189.33 o 
  -1   0   2    11388.75    10859.79      3.34 o 
   0   0   2    70507.02    79455.97    963.40 o 
   1   0   2      544.51      529.37      8.99 o 
   2   0   2    11942.61    11214.74    161.24 o 
   3   0   2     4466.25     4322.14     71.05 o 
   4   0   2      815.55      720.15     38.49 o 
   5   0   2      649.46      521.01      6.45 o 
   6   0   2      391.77      470.71     13.91 o 
   7   0   2     3593.84     3612.15     48.45 o 
   8   0   2      580.93      592.45     27.87 o 
   9   0   2      220.47      229.73     11.16 o 
  10   0   2     1487.64     1591.26     36.60 o 
  11   0   2      249.99      207.06     22.06 o 
  12   0   2       78.16       93.76     13.04 o 
 -13   1   2      182.59      249.18     25.34 o 
 -12   1   2      182.33      191.46     16.61 o 
 -11   1   2     1040.10      943.77     26.46 o 
 -10   1   2      262.52      267.41      7.63 o 
  -9   1   2      644.09      640.62      9.66 o 
  -8   1   2      124.61       94.14      4.54 o 
  -7   1   2     2755.28     2858.68     27.28 o 
  -6   1   2     3700.94     3452.10     42.01 o 
  -5   1   2      183.11      363.09     12.76 o 
  -4   1   2    10656.60    10658.35    106.02 o 
  -3   1   2     3574.63     3952.70     75.34 o 
  -2   1   2      116.01      110.01      1.75 o 
  -1   1   2    11998.38    11962.56    154.78 o 
   0   1   2     4833.27     4948.11     40.94 o 
   1   1   2    10388.91     9531.46    188.48 o 
   2   1   2     1987.77     1775.43     44.26 o 
   3   1   2      546.33      553.09      8.83 o 
   4   1   2     2014.31     1691.75     22.82 o 
   5   1   2     1748.40     1748.65     12.94 o 
   6   1   2     1972.14     1848.38     24.70 o 
   7   1   2      172.46      166.19     10.21 o 
   8   1   2     1223.77     1207.54     15.15 o 
   9   1   2      259.68      241.50     10.09 o 
  10   1   2      164.70      246.48      7.46 o 
  11   1   2      477.87      511.57     14.68 o 
  12   1   2      338.26      347.54     17.26 o 
 -13   2   2       62.91       78.70     18.13 o 
 -12   2   2      243.06      243.68     20.47 o 
 -11   2   2        9.35       14.19      3.87 o 
 -10   2   2      811.49      793.66     14.00 o 
  -9   2   2      177.11      167.07      5.81 o 
  -8   2   2      281.92      251.02      8.35 o 
  -7   2   2     1200.46     1207.46     10.79 o 
  -6   2   2      102.52       68.91      3.80 o 
  -5   2   2     4080.96     4070.50     33.49 o 
  -4   2   2     1251.43     1170.81     15.55 o 
  -3   2   2     1336.44     1268.44     11.37 o 
  -2   2   2     5690.89     6080.21    119.18 o 
  -1   2   2     3137.84     3505.48     59.21 o 
   0   2   2    18121.04    19252.19    166.81 o 
   1   2   2      240.31      255.61      2.15 o 
   2   2   2       81.17       58.46     22.90 o 
   3   2   2      179.76      241.89     25.40 o 
   4   2   2     2054.80     2115.58     20.44 o 
   5   2   2     3782.16     3826.34     33.96 o 
   6   2   2        6.15        7.27      1.86 o 
   7   2   2       39.56       56.22      5.21 o 
   8   2   2        6.61        4.62      4.25 o 
   9   2   2      398.33      401.79      8.99 o 
  10   2   2      411.36      437.21     11.45 o 
  11   2   2        2.18        1.10      3.88 o 
  12   2   2      371.74      425.43     16.98 o 
 -13   3   2        1.58        3.76      8.17 o 
 -12   3   2       80.13       88.50      8.08 o 
 -11   3   2      123.05      129.96      7.02 o 
 -10   3   2       52.24       45.69      4.12 o 
  -9   3   2        9.71        7.66      2.48 o 
  -8   3   2      123.36      116.68      5.44 o 
  -7   3   2      350.63      312.73      6.07 o 
  -6   3   2      389.58      549.29      9.38 o 
  -5   3   2       83.16      527.78     24.25 o 
  -4   3   2      670.21      921.02     17.06 o 
  -3   3   2     5208.32     5135.99     59.84 o 
  -2   3   2    12744.28    12848.47    190.07 o 
  -1   3   2      181.87      173.72      3.48 o 
   0   3   2      468.44      599.44     10.48 o 
   1   3   2     1949.93     1820.17     23.19 o 
   2   3   2      120.46       70.86     13.59 o 
   3   3   2      453.40      468.74     14.13 o 
   4   3   2      180.13      171.31      7.36 o 
   5   3   2      297.37      803.96     27.42 o 
   6   3   2        3.25        3.83      1.85 o 
   7   3   2      666.04      646.41     12.44 o 
   8   3   2      437.06      480.42     10.60 o 
   9   3   2        0.35        3.90      2.84 o 
  10   3   2        2.76       23.99      4.98 o 
  11   3   2       13.99       15.11      4.75 o 
  12   3   2        1.63        4.11      4.93 o 
 -13   4   2       31.52       41.43     11.24 o 
 -12   4   2       24.44       28.81      9.28 o 
 -11   4   2        3.32        4.11      3.46 o 
 -10   4   2      122.19      186.98      7.49 o 
  -9   4   2       75.72       86.03      5.08 o 
  -8   4   2      168.95      146.99      6.01 o 
  -7   4   2       90.05       66.64      4.42 o 
  -6   4   2       64.21       44.38      4.23 o 
  -5   4   2      124.44      119.68      4.50 o 
  -4   4   2      188.92      120.36      5.57 o 
  -3   4   2      466.26      477.90      8.23 o 
  -2   4   2     5377.93     5329.49     39.85 o 
  -1   4   2     3942.81     3853.38     47.99 o 
   0   4   2       82.56      108.85      2.62 o 
   1   4   2      436.78      449.70      8.26 o 
   2   4   2      667.75      744.59     15.21 o 
   3   4   2      138.43      131.42      3.70 o 
   4   4   2        0.34        0.38      2.20 o 
   5   4   2        8.97       17.34      3.07 o 
   6   4   2       91.31       97.69      5.90 o 
   7   4   2        0.45        1.73      3.81 o 
   8   4   2       70.18      115.86     19.97 o 
   9   4   2       35.02       17.88      4.47 o 
  10   4   2       95.92      113.53      9.11 o 
  11   4   2        5.53        5.91      6.02 o 
  12   4   2        3.39        6.09      6.51 o 
 -12   5   2        3.70        6.73      5.19 o 
 -11   5   2      509.33      542.16     15.21 o 
 -10   5   2       27.14       37.42      5.63 o 
  -9   5   2      869.71      831.21     17.81 o 
  -8   5   2       51.53       51.95      8.48 o 
  -7   5   2     1455.86     1278.26     20.29 o 
  -6   5   2      500.05      457.71     11.58 o 
  -5   5   2      261.98      210.92      6.16 o 
  -4   5   2     3110.53     3015.54     36.67 o 
  -3   5   2     1007.06     1062.46     15.70 o 
  -2   5   2      175.91      150.96      5.37 o 
  -1   5   2     2767.09     2469.55     51.51 o 
   0   5   2      428.77      395.19      6.54 o 
   1   5   2     6399.03     6711.00     64.21 o 
   2   5   2      379.93      340.24     19.35 o 
   3   5   2        7.29        3.71      4.40 o 
   4   5   2     1633.46     1576.05     40.88 o 
   5   5   2      162.31      269.31     15.62 o 
   6   5   2     1454.58     1322.02     19.62 o 
   7   5   2       18.80       22.36      5.16 o 
   8   5   2      475.30      447.18     11.27 o 
   9   5   2      746.04      729.40     24.75 o 
  10   5   2       57.51       61.21      7.59 o 
  11   5   2       37.96       35.63      9.94 o 
 -12   6   2       43.06       49.53     11.39 o 
 -11   6   2        2.67        0.23      5.37 o 
 -10   6   2      471.55      520.11     25.76 o 
  -9   6   2       85.33       83.75     10.25 o 
  -8   6   2      188.55      192.91      7.76 o 
  -7   6   2      983.84     1004.11     15.18 o 
  -6   6   2      444.81      419.78      9.80 o 
  -5   6   2     3747.16     3533.41     46.62 o 
  -4   6   2       15.19       12.62      3.00 o 
  -3   6   2      598.00      486.39      7.74 o 
  -2   6   2     4576.34     4655.99     48.06 o 
  -1   6   2       12.92       13.99      2.56 o 
   0   6   2     2322.26     2532.45     31.76 o 
   1   6   2      418.28      439.12      4.45 o 
   2   6   2     3597.99     3279.65     48.90 o 
   3   6   2     3577.09     3336.36     52.58 o 
   4   6   2       23.63       25.25      3.13 o 
   5   6   2     1637.14     1613.67     25.50 o 
   6   6   2       14.77       13.47      2.91 o 
   7   6   2      548.16      568.79     36.96 o 
   8   6   2     1404.53     1411.60     24.26 o 
   9   6   2        3.85        1.90      5.11 o 
  10   6   2      416.05      506.61     18.22 o 
  11   6   2       48.14       50.91      8.26 o 
 -11   7   2      212.33      203.79     12.75 o 
 -10   7   2        1.90        5.71      5.66 o 
  -9   7   2     1088.07     1086.00     30.54 o 
  -8   7   2      290.49      296.38     13.35 o 
  -7   7   2       34.51       33.82      5.91 o 
  -6   7   2     3502.94     3323.20     47.88 o 
  -5   7   2      121.50      125.31      9.45 o 
  -4   7   2     2170.65     2075.59     39.62 o 
  -3   7   2     1179.87     1059.68     34.31 o 
  -2   7   2        4.09        4.98      1.79 o 
  -1   7   2     1880.53     1915.11     24.47 o 
   0   7   2      102.62      134.05      8.31 o 
   1   7   2      840.20      761.51     14.47 o 
   2   7   2      290.93      276.31      8.56 o 
   3   7   2      124.99      123.49      5.82 o 
   4   7   2     1580.26     1392.81     24.98 o 
   5   7   2      343.59      332.84     12.08 o 
   6   7   2     1155.16     1136.00     21.71 o 
   7   7   2      152.20      155.60      8.58 o 
   8   7   2       83.89       79.48      7.99 o 
   9   7   2      559.12      563.59     20.26 o 
  10   7   2       10.54       15.74      6.55 o 
 -11   8   2       40.13       47.52      8.46 o 
 -10   8   2      159.99      214.44     56.36 o 
  -9   8   2       39.68       54.99      9.17 o 
  -8   8   2      788.73      739.86     21.15 o 
  -7   8   2     2245.84     2023.63     41.92 o 
  -6   8   2      722.78      689.56     14.06 o 
  -5   8   2       27.43       34.21      3.72 o 
  -4   8   2       56.47       47.10      5.63 o 
  -3   8   2     1322.66     1247.11     22.01 o 
  -2   8   2     1325.04     1250.50     20.20 o 
  -1   8   2        0.48        0.84      2.74 o 
   0   8   2      121.41      125.07      4.37 o 
   1   8   2      260.66      229.41      4.50 o 
   2   8   2      674.67      732.57     13.88 o 
   3   8   2      609.93      608.27     17.77 o 
   4   8   2        1.04        2.26      2.77 o 
   5   8   2      238.26      255.41     10.50 o 
   6   8   2      269.39      243.58      7.59 o 
   7   8   2      422.27      495.98     13.23 o 
   8   8   2      300.40      313.80     14.20 o 
   9   8   2       47.39       47.41     10.99 o 
 -10   9   2       50.62       62.03      9.05 o 
  -9   9   2      130.47      108.26     10.53 o 
  -8   9   2      281.48      270.20     13.49 o 
  -7   9   2        2.64        1.35      4.89 o 
  -6   9   2      134.46      178.94     10.37 o 
  -5   9   2       70.87      163.36     11.19 o 
  -4   9   2       49.87       55.91      5.19 o 
  -3   9   2      229.68      228.67      8.60 o 
  -2   9   2      647.62      638.99     13.06 o 
  -1   9   2      336.58      329.26     11.30 o 
   0   9   2        3.35        4.22      2.93 o 
   1   9   2      352.07      362.86      9.11 o 
   2   9   2      103.95      103.88      6.48 o 
   3   9   2      475.99      469.55     18.10 o 
   4   9   2      449.47      455.56     13.17 o 
   5   9   2      316.40      385.64     10.72 o 
   6   9   2      194.29      214.90      8.40 o 
   7   9   2        3.94       11.72      6.16 o 
   8   9   2        7.43       13.15      6.56 o 
   9   9   2      281.47      295.48     14.86 o 
  -9  10   2       17.91       15.38      6.90 o 
  -8  10   2        7.34       19.34      8.96 o 
  -7  10   2        1.12        1.24      5.11 o 
  -6  10   2       21.19       15.13      5.14 o 
  -5  10   2       48.14       61.14      5.51 o 
  -4  10   2      265.28      261.29     12.46 o 
  -3  10   2      192.94      180.91      6.91 o 
  -2  10   2       11.10        7.00      4.09 o 
  -1  10   2      621.43      603.73     26.30 o 
   0  10   2       80.28       90.61      7.34 o 
   1  10   2        6.39        2.98      4.44 o 
   2  10   2      155.41      151.75     13.58 o 
   3  10   2      104.33       94.62      8.18 o 
   4  10   2        6.46        1.03      4.45 o 
   5  10   2        9.11       14.92      4.02 o 
   6  10   2        2.72        3.74      3.99 o 
   7  10   2        2.25        8.64      5.78 o 
   8  10   2        3.98       10.21      6.66 o 
  -7  11   2       77.04       95.33      9.34 o 
  -6  11   2       48.58       43.65      8.12 o 
  -5  11   2        6.40       11.24      5.59 o 
  -4  11   2       73.85       69.86      6.30 o 
  -3  11   2      213.09      195.63     10.65 o 
  -2  11   2      257.08      261.64     11.86 o 
  -1  11   2      518.25      496.23     17.68 o 
   0  11   2       65.90       75.05      7.97 o 
   1  11   2        1.98        1.23      4.34 o 
   2  11   2       13.86        9.94      4.79 o 
   3  11   2       94.20      102.44      8.94 o 
   4  11   2      412.91      469.31     23.69 o 
   5  11   2       11.74       43.94     11.16 o 
   6  11   2      140.89      132.86     17.69 o 
  -5  12   2      356.49      388.09     22.83 o 
  -4  12   2        0.21        0.31      7.33 o 
  -3  12   2       43.19       48.94      7.12 o 
  -2  12   2       57.77       65.17      8.49 o 
  -1  12   2       83.70      107.00      9.51 o 
   0  12   2      685.58      765.07     23.65 o 
   1  12   2        3.05        2.00      4.78 o 
   2  12   2       78.20       86.50      9.42 o 
   3  12   2       41.86       43.71     10.24 o 
   4  12   2      129.00      145.97     11.36 o 
  -2  13   2      121.29      118.08     10.43 o 
  -1  13   2      201.65      219.62     12.41 o 
   0  13   2       42.85       44.72      7.76 o 
   1  13   2      100.88      109.28     10.45 o 
 -13   1   3        0.80        0.94      4.91 o 
 -12   1   3       35.48       26.67      7.40 o 
 -11   1   3       91.55       89.52      7.42 o 
 -10   1   3        1.53        9.13      3.58 o 
  -9   1   3       27.61       20.89      3.14 o 
  -8   1   3      469.40      505.94      8.57 o 
  -7   1   3       80.58       81.69      7.20 o 
  -6   1   3      191.51      153.78      4.41 o 
  -5   1   3     2760.26     3217.58     62.26 o 
  -4   1   3     1216.11     1317.29     19.74 o 
  -3   1   3     4482.82     4895.02     87.29 o 
  -2   1   3      851.19      759.84      1.64 o 
  -1   1   3     2973.84     2806.77     12.73 o 
   0   1   3       62.35       89.35     25.33 o 
   1   1   3      185.63      181.12      4.18 o 
   2   1   3     4136.28     4189.84     84.54 o 
   3   1   3     6119.80     5735.29     51.19 o 
   4   1   3      156.84      181.47     15.63 o 
   5   1   3      927.49      990.27     19.26 o 
   6   1   3      102.17       99.88      5.56 o 
   7   1   3      246.96      272.80     14.28 o 
   8   1   3      809.95      925.75     25.68 o 
   9   1   3       53.29       41.79      4.08 o 
  10   1   3      760.67      763.71     15.99 o 
  11   1   3       79.17       78.85      6.86 o 
  12   1   3        3.93        0.13      5.14 o 
 -13   2   3      169.59      175.61     16.98 o 
 -12   2   3        4.87        6.86      4.67 o 
 -11   2   3      732.79      727.20     22.54 o 
 -10   2   3       62.92       91.31      5.78 o 
  -9   2   3      675.95      674.83     12.00 o 
  -8   2   3      902.18      944.86     12.03 o 
  -7   2   3      853.19      835.33      9.26 o 
  -6   2   3     3723.90     2985.17     34.83 o 
  -5   2   3       75.49      343.24     44.52 o 
  -4   2   3     6178.51     6267.69     59.57 o 
  -3   2   3     3246.16     2937.56     39.47 o 
  -2   2   3      707.99      623.11      6.84 o 
  -1   2   3    17630.92    17673.99    170.22 o 
   0   2   3     2558.89     3092.02     79.59 o 
   1   2   3        8.05       10.93     20.37 o 
   2   2   3      489.01      450.35     11.67 o 
   3   2   3      194.67      261.91      7.60 o 
   4   2   3     2046.32     1477.60     19.92 o 
   5   2   3       68.92      192.37     16.82 o 
   6   2   3     2691.19     2726.08     28.39 o 
   7   2   3      345.96      374.20      8.82 o 
   8   2   3      458.93      465.16     12.77 o 
   9   2   3     2188.87     2096.74     28.72 o 
  10   2   3        3.23        6.59      3.61 o 
  11   2   3      147.49      133.65      8.91 o 
  12   2   3       24.11       32.99     12.41 o 
 -13   3   3      409.76      474.87     26.51 o 
 -12   3   3      344.82      334.82     11.79 o 
 -11   3   3        0.15        0.87      3.14 o 
 -10   3   3     1206.21     1253.22     20.15 o 
  -9   3   3      492.34      490.30      8.78 o 
  -8   3   3     1512.83     1524.39     26.70 o 
  -7   3   3     5823.52     5447.39     70.73 o 
  -6   3   3      407.60      418.82     10.17 o 
  -5   3   3    10677.13    10670.93    116.51 o 
  -4   3   3     3276.84     2990.97     36.26 o 
  -3   3   3      244.51      230.92      6.40 o 
  -2   3   3     6052.95     6015.13    117.28 o 
  -1   3   3      114.56      124.95      2.26 o 
   0   3   3     7433.90     8274.62    106.19 o 
   1   3   3     2945.58     2979.67     65.64 o 
   2   3   3     2084.97     2219.05     21.58 o 
   3   3   3      436.22      358.64     18.81 o 
   4   3   3     1453.00     1468.21     33.89 o 
   5   3   3     3702.61     3734.19     52.97 o 
   6   3   3       32.46       34.98      2.80 o 
   7   3   3      510.84      563.98     12.60 o 
   8   3   3     1535.32     1422.21     25.04 o 
   9   3   3        5.70        8.52      3.68 o 
  10   3   3      843.68      954.69     20.50 o 
  11   3   3        0.42        1.49      4.44 o 
 -13   4   3       29.03       39.21     10.13 o 
 -12   4   3      170.38      175.00     10.63 o 
 -11   4   3      874.32      878.64     19.71 o 
 -10   4   3      129.54      136.68      6.61 o 
  -9   4   3     1237.69     1153.15     26.04 o 
  -8   4   3       78.31       68.50      5.69 o 
  -7   4   3     1721.53     1713.59     24.04 o 
  -6   4   3     5571.45     5318.93     55.38 o 
  -5   4   3     1219.40     1231.13     25.15 o 
  -4   4   3     1143.09     1002.56     17.62 o 
  -3   4   3     3526.79     3749.32     26.62 o 
  -2   4   3     3166.24     2994.82     16.89 o 
  -1   4   3     7390.28     7197.20     56.34 o 
   0   4   3      384.12      420.81     10.39 o 
   1   4   3     2353.78     2063.82     26.30 o 
   2   4   3      139.06       91.32      6.98 o 
   3   4   3     1232.62     1292.96     45.86 o 
   4   4   3     5666.70     5495.29     56.50 o 
   5   4   3       94.39      107.51      4.51 o 
   6   4   3     1181.60     1253.57     20.49 o 
   7   4   3     1423.45     1413.68     24.78 o 
   8   4   3      276.80      265.75     10.05 o 
   9   4   3      511.81      492.51     11.59 o 
  10   4   3       43.73       87.89     17.09 o 
  11   4   3      262.02      281.38     14.26 o 
 -13   5   3       82.40       85.51     14.58 o 
 -12   5   3      122.38      111.34     23.63 o 
 -11   5   3       19.45       15.46      4.69 o 
 -10   5   3      598.12      678.91     16.14 o 
  -9   5   3      427.14      376.67     13.78 o 
  -8   5   3        2.22        4.94      3.37 o 
  -7   5   3       83.73       73.83      9.57 o 
  -6   5   3       99.20       69.73      4.38 o 
  -5   5   3      154.58      117.84      6.34 o 
  -4   5   3       76.66      112.03      4.31 o 
  -3   5   3     3017.93     3095.96     34.44 o 
  -2   5   3     3922.68     3875.69     56.70 o 
  -1   5   3       34.89       26.91      2.63 o 
   0   5   3     3917.50     4319.60     68.79 o 
   1   5   3       13.10       19.32      2.91 o 
   2   5   3     3958.84     3907.12     56.43 o 
   3   5   3     3983.78     3917.16     68.96 o 
   4   5   3      151.69      161.07      6.15 o 
   5   5   3     2096.54     2100.48     39.85 o 
   6   5   3       76.53       78.96      5.53 o 
   7   5   3      445.15      464.65     12.89 o 
   8   5   3      311.25      393.41     20.00 o 
   9   5   3        0.51        0.76      4.94 o 
  10   5   3      184.57      227.55     14.26 o 
  11   5   3       22.30       35.34      7.71 o 
 -12   6   3       10.18       23.06      5.96 o 
 -11   6   3       86.70       72.47      7.41 o 
 -10   6   3        0.88        0.95      3.90 o 
  -9   6   3       84.63       82.67      6.07 o 
  -8   6   3     1550.70     1485.21     28.22 o 
  -7   6   3     1600.74     1517.97     27.88 o 
  -6   6   3     1910.46     1944.67     34.54 o 
  -5   6   3     1143.78     1221.82     20.55 o 
  -4   6   3     1182.51     1161.67     10.29 o 
  -3   6   3      647.02      621.88     11.07 o 
  -2   6   3       98.65       70.19      3.22 o 
  -1   6   3      924.55      851.68     10.60 o 
   0   6   3        1.08        0.34      2.42 o 
   1   6   3     1229.11     1249.07     10.33 o 
   2   6   3     1047.14     1156.18     25.62 o 
   3   6   3      158.72      159.74      8.22 o 
   4   6   3      158.70      139.79      4.85 o 
   5   6   3        2.21       27.89      4.41 o 
   6   6   3      219.24      184.51      6.36 o 
   7   6   3        0.11        1.27      3.50 o 
   8   6   3        7.67        9.21      4.57 o 
   9   6   3       10.03        2.63      5.12 o 
  10   6   3        4.26       11.65      6.31 o 
 -11   7   3        6.60       11.48      5.65 o 
 -10   7   3       14.04       19.12      5.44 o 
  -9   7   3       90.50       95.59     13.46 o 
  -8   7   3        6.95        8.66      4.51 o 
  -7   7   3       95.36      110.67      8.69 o 
  -6   7   3      660.48      585.70     11.84 o 
  -5   7   3      431.81      428.06      7.61 o 
  -4   7   3       36.31       29.63      3.13 o 
  -3   7   3       45.57       45.31      5.34 o 
  -2   7   3       69.03       68.39      4.82 o 
  -1   7   3      405.60      430.70      7.36 o 
   0   7   3      222.99      270.41      6.93 o 
   1   7   3       55.81       41.01      4.45 o 
   2   7   3       53.77       67.14      4.40 o 
   3   7   3       46.10       34.28      3.52 o 
   4   7   3        6.78       11.17      4.68 o 
   5   7   3       68.49       69.84      6.30 o 
   6   7   3      121.06      125.62      7.37 o 
   7   7   3        0.11        0.89      3.74 o 
   8   7   3      116.44      111.01      8.15 o 
   9   7   3        8.45        1.15      5.87 o 
  10   7   3      120.24      151.98     12.17 o 
 -11   8   3      121.18      120.47     10.51 o 
 -10   8   3        2.25       13.56      6.13 o 
  -9   8   3      292.87      285.68     12.77 o 
  -8   8   3       18.28       16.48      5.71 o 
  -7   8   3        7.76        4.84      4.56 o 
  -6   8   3       48.87       29.04      5.45 o 
  -5   8   3      135.06      271.68     10.27 o 
  -4   8   3      260.30      286.54     11.36 o 
  -3   8   3      258.45      252.66      7.92 o 
  -2   8   3      122.84      125.65      6.42 o 
  -1   8   3      578.52      562.56     15.42 o 
   0   8   3      409.53      403.90     10.62 o 
   1   8   3      589.12      617.03      9.65 o 
   2   8   3      189.46      210.82     19.14 o 
   3   8   3       25.49       22.62      2.89 o 
   4   8   3      291.70      270.25      8.54 o 
   5   8   3       57.35       65.39      6.66 o 
   6   8   3      108.31      114.23      6.29 o 
   7   8   3        0.60        2.38      3.71 o 
   8   8   3       59.41       57.80      8.33 o 
   9   8   3      287.02      320.20     15.41 o 
 -10   9   3      157.67      272.09     14.49 o 
  -9   9   3       15.66       14.23      6.44 o 
  -8   9   3      493.54      481.23     18.38 o 
  -7   9   3      377.47      358.28     22.12 o 
  -6   9   3        5.21        3.03      4.62 o 
  -5   9   3      306.11      322.09     10.85 o 
  -4   9   3        8.66        8.71      3.67 o 
  -3   9   3      176.55      195.43      8.78 o 
  -2   9   3      661.17      651.46     13.82 o 
  -1   9   3      130.65      119.43      5.50 o 
   0   9   3      502.41      551.19     14.86 o 
   1   9   3       23.11       22.25      4.04 o 
   2   9   3      994.96      996.38     21.52 o 
   3   9   3     1176.49     1119.98     21.47 o 
   4   9   3      128.68      117.48      6.65 o 
   5   9   3      370.69      394.30     13.07 o 
   6   9   3        0.56        1.08      3.63 o 
   7   9   3        8.59        9.11      5.86 o 
   8   9   3       41.81       45.32      8.29 o 
  -9  10   3      429.61      416.05     19.03 o 
  -8  10   3      145.56      151.20     10.97 o 
  -7  10   3      117.00      133.18     10.05 o 
  -6  10   3      323.07      324.67     23.96 o 
  -5  10   3        0.93        6.06      4.90 o 
  -4  10   3      443.80      489.19     11.92 o 
  -3  10   3      318.83      309.41      9.05 o 
  -2  10   3       76.34       77.50      5.09 o 
  -1  10   3      991.82     1004.51     18.55 o 
   0  10   3      126.81      135.56      8.83 o 
   1  10   3      907.63      884.02     23.37 o 
   2  10   3      281.95      277.26     10.53 o 
   3  10   3      454.21      456.85     14.91 o 
   4  10   3      739.09      779.45     21.19 o 
   5  10   3        2.89        4.74      4.76 o 
   6  10   3      498.48      501.89     14.36 o 
   7  10   3       22.00       10.49      5.88 o 
  -7  11   3      106.13      114.88     11.14 o 
  -6  11   3       51.09       49.41      7.97 o 
  -5  11   3      209.88      197.84     11.50 o 
  -4  11   3       43.39       36.91      5.44 o 
  -3  11   3      244.18      235.87     12.56 o 
  -2  11   3      458.48      433.08     16.39 o 
  -1  11   3       82.89       86.40      9.26 o 
   0  11   3      371.95      479.32     16.45 o 
   1  11   3       53.63       50.76     10.42 o 
   2  11   3      331.63      309.09     19.55 o 
   3  11   3      226.13      227.79     12.48 o 
   4  11   3       28.65       27.22      6.74 o 
   5  11   3      276.22      318.44     14.38 o 
   6  11   3        0.22        0.27      7.33 o 
  -6  12   3      112.37      125.91     14.77 o 
  -5  12   3        5.38       37.06     10.70 o 
  -4  12   3       35.70       27.32      8.79 o 
  -3  12   3       15.45       29.39      6.26 o 
  -2  12   3      160.58      146.18     10.56 o 
  -1  12   3        4.04        6.76      6.66 o 
   0  12   3       36.26       43.20      7.18 o 
   1  12   3      184.81      185.34     11.01 o 
   2  12   3       29.38       38.94      6.84 o 
   3  12   3       66.92       66.02      7.89 o 
   4  12   3       26.02       36.49      9.97 o 
  -2  13   3       12.64       11.60      5.72 o 
  -1  13   3       78.69       71.82      8.53 o 
   0  13   3        1.76        1.74      5.56 o 
 -14   0   4        1.11        2.15      6.48 o 
 -13   0   4       83.97      100.78     13.27 o 
 -12   0   4      127.96      136.27     15.58 o 
 -11   0   4      524.63      529.44     15.69 o 
 -10   0   4     1923.87     2006.97     35.18 o 
  -9   0   4       24.28       13.91      4.88 o 
  -8   0   4     1745.23     1637.19     23.37 o 
  -7   0   4      380.73      263.53      8.12 o 
  -6   0   4      370.02      353.89     11.07 o 
  -5   0   4     6619.13     6614.30     78.74 o 
  -4   0   4       54.21      119.52      4.62 o 
  -3   0   4     1015.59     1042.80      3.87 o 
  -2   0   4      113.54       78.13      1.47 o 
  -1   0   4      308.10      417.98     93.30 o 
   0   0   4     2796.11     2964.44     77.04 o 
   1   0   4      150.82      130.32      8.38 o 
   2   0   4     6086.27     5431.79     55.55 o 
   3   0   4     2818.18     2640.95     50.03 o 
   4   0   4     3703.12     3700.62     58.97 o 
   5   0   4     4827.83     4491.05     74.83 o 
   6   0   4       28.09       25.67      6.57 o 
   7   0   4      891.03      985.35     27.89 o 
   8   0   4      936.73      912.73     24.24 o 
   9   0   4       28.63       12.81      5.20 o 
  10   0   4      199.53      264.64     26.34 o 
  11   0   4       37.53       49.75      8.94 o 
 -14   1   4       96.67      115.84     10.31 o 
 -13   1   4      188.89      198.07     18.45 o 
 -12   1   4       11.92       22.47      6.51 o 
 -11   1   4      890.20      816.06     16.08 o 
 -10   1   4      439.75      398.06      9.68 o 
  -9   1   4     1294.95     1305.79     19.40 o 
  -8   1   4      273.08      298.67      5.10 o 
  -7   1   4     1378.45     1237.08     16.30 o 
  -6   1   4     3504.55     3418.00     34.54 o 
  -5   1   4     1349.55     1856.73     32.48 o 
  -4   1   4      715.25      646.13     22.19 o 
  -3   1   4     1280.06     1151.31      4.50 o 
  -2   1   4      828.65      850.63      9.10 o 
  -1   1   4     5549.69     5986.37    142.52 o 
   0   1   4     1007.62     1316.73     68.33 o 
   1   1   4     2650.84     2271.70     45.25 o 
   2   1   4      455.55      403.99     23.97 o 
   3   1   4     1787.03     1774.63     46.66 o 
   4   1   4     2575.80     2553.30     45.68 o 
   5   1   4      230.88      271.40     11.89 o 
   6   1   4      784.91      760.12     13.36 o 
   7   1   4      966.48      822.21     15.60 o 
   8   1   4      395.87      403.87     11.76 o 
   9   1   4      214.74      263.37      8.73 o 
  10   1   4       90.62      112.41      8.11 o 
  11   1   4      104.93       95.34      7.72 o 
 -14   2   4        1.59        4.14      8.25 o 
 -13   2   4       38.36       33.64      6.53 o 
 -12   2   4      290.85      271.74      9.58 o 
 -11   2   4       87.07       69.91      7.40 o 
 -10   2   4       62.05       85.74      5.13 o 
  -9   2   4      233.46      233.33      6.14 o 
  -8   2   4      364.22      391.53      5.52 o 
  -7   2   4      683.86      634.09      7.64 o 
  -6   2   4       91.26      101.75      2.74 o 
  -5   2   4     5483.06     5627.01     83.16 o 
  -4   2   4     1646.14     1430.52     11.47 o 
  -3   2   4        3.15        6.43      5.79 o 
  -2   2   4     3659.23     4224.96     52.20 o 
  -1   2   4      563.05      631.75     52.67 o 
   0   2   4    10847.91    12603.08    221.98 o 
   1   2   4      315.81      278.78      4.83 o 
   2   2   4      393.16      407.58     33.22 o 
   3   2   4      116.57      207.44     10.71 o 
   4   2   4      109.88       96.54      5.71 o 
   5   2   4      522.52      575.01     30.91 o 
   6   2   4      254.90      239.25      5.73 o 
   7   2   4       60.27       52.78      2.82 o 
   8   2   4       20.49       28.31      6.60 o 
   9   2   4       57.94       74.67      5.10 o 
  10   2   4      163.66      151.78      7.50 o 
  11   2   4       60.87       69.59      7.19 o 
 -13   3   4        4.46        1.53      8.17 o 
 -12   3   4       22.27       22.54      5.41 o 
 -11   3   4       65.17       78.10      5.26 o 
 -10   3   4      377.21      371.14      9.19 o 
  -9   3   4     1349.17     1269.79     18.07 o 
  -8   3   4      221.33      243.19      5.88 o 
  -7   3   4     1276.67     1350.42     17.26 o 
  -6   3   4        5.21       24.53      3.33 o 
  -5   3   4        6.20      452.05     34.45 o 
  -4   3   4        0.86        4.56      0.96 o 
  -3   3   4      797.06      868.31     15.93 o 
  -2   3   4     5199.54     5272.04     57.74 o 
  -1   3   4        2.18        3.07      1.69 o 
   0   3   4      250.74      288.86      9.78 o 
   1   3   4      107.73      112.94      4.96 o 
   2   3   4      651.24      682.72     12.84 o 
   3   3   4      454.90      420.24      8.59 o 
   4   3   4        6.08        4.03      3.00 o 
   5   3   4      457.23      914.85     41.41 o 
   6   3   4      224.15      264.86     27.16 o 
   7   3   4      458.46      437.16     13.24 o 
   8   3   4        4.61       11.66      4.64 o 
   9   3   4       11.42        9.20      4.44 o 
  10   3   4       16.41       24.09      5.09 o 
  11   3   4      124.12      124.09     10.75 o 
 -13   4   4       34.16       27.70     10.09 o 
 -12   4   4       82.13       83.15      9.12 o 
 -11   4   4       11.87       13.09      6.48 o 
 -10   4   4      167.56      165.05      6.40 o 
  -9   4   4      173.39      160.25      5.10 o 
  -8   4   4      424.04      398.14      9.47 o 
  -7   4   4     1908.87     1915.77     24.26 o 
  -6   4   4      332.62      426.51      6.34 o 
  -5   4   4      481.94      521.31     10.93 o 
  -4   4   4        0.15        0.62      2.10 o 
  -3   4   4       86.25       66.98      3.91 o 
  -2   4   4     6525.75     6814.03     77.75 o 
  -1   4   4     1414.89     1450.54     23.17 o 
   0   4   4        2.08        2.56      1.76 o 
   1   4   4      744.12      690.64     10.09 o 
   2   4   4      787.35      832.49     13.82 o 
   3   4   4      894.18      895.14     13.15 o 
   4   4   4      273.56      299.34      5.26 o 
   5   4   4      365.77      410.02     14.41 o 
   6   4   4      272.89      230.82      9.12 o 
   7   4   4      236.76      238.62     23.30 o 
   8   4   4      533.74      568.13     14.02 o 
   9   4   4        9.68        3.63      4.48 o 
  10   4   4        1.22        6.06      6.25 o 
  11   4   4        1.04        0.73      5.77 o 
 -13   5   4       61.48       74.87      9.56 o 
 -12   5   4       47.66       35.68      7.37 o 
 -11   5   4      346.71      363.19     11.75 o 
 -10   5   4        5.16       18.48      3.93 o 
  -9   5   4     1525.06     1360.00     24.46 o 
  -8   5   4        5.26        7.85      2.97 o 
  -7   5   4        1.21        6.12      4.74 o 
  -6   5   4      768.24      787.38     18.43 o 
  -5   5   4      152.67      194.94      9.45 o 
  -4   5   4     2701.65     2596.41     28.85 o 
  -3   5   4     1661.23     1656.69     31.98 o 
  -2   5   4     1579.93     1548.21     35.17 o 
  -1   5   4     6499.36     6469.35     53.21 o 
   0   5   4      816.65      929.85     14.44 o 
   1   5   4     3137.63     3157.20     48.24 o 
   2   5   4      323.19      262.99     11.05 o 
   3   5   4     1005.97      936.30     30.64 o 
   4   5   4     1302.17     1286.29     18.10 o 
   5   5   4      265.76      282.96      8.94 o 
   6   5   4     2252.59     2177.80     38.41 o 
   7   5   4      982.03      960.92     20.82 o 
   8   5   4      197.16      265.89     43.20 o 
   9   5   4      626.80      613.77     15.30 o 
  10   5   4        1.35        5.57      6.24 o 
 -12   6   4      234.35      262.75     11.34 o 
 -11   6   4        1.41        2.88      4.07 o 
 -10   6   4      853.49      862.90     18.40 o 
  -9   6   4        8.31        4.31      3.21 o 
  -8   6   4      260.26      256.57      8.61 o 
  -7   6   4     3417.54     3375.61     55.72 o 
  -6   6   4        3.16        2.83      2.06 o 
  -5   6   4     2294.91     2362.12     26.04 o 
  -4   6   4      101.88      117.88      3.12 o 
  -3   6   4     3070.09     2884.36     35.68 o 
  -2   6   4     4338.10     4341.41     45.93 o 
  -1   6   4        1.65        3.49      1.79 o 
   0   6   4     1488.59     1621.64     16.50 o 
   1   6   4        1.04        2.30      2.26 o 
   2   6   4     3845.03     3865.29     51.26 o 
   3   6   4     3730.41     3712.89     52.80 o 
   4   6   4      220.03      168.05      7.34 o 
   5   6   4     1834.75     1792.24     27.44 o 
   6   6   4      116.27       83.67      6.67 o 
   7   6   4      646.64      797.77     32.63 o 
   8   6   4      697.17      738.48     17.44 o 
   9   6   4       87.63       81.56      9.78 o 
  10   6   4      340.07      367.99     33.82 o 
 -12   7   4        9.47        8.33      4.92 o 
 -11   7   4      665.28      647.34     20.50 o 
 -10   7   4       35.46       29.60      4.63 o 
  -9   7   4     2111.92     2014.91     55.65 o 
  -8   7   4      788.62      753.29     19.04 o 
  -7   7   4       13.91       14.39      4.08 o 
  -6   7   4     3393.02     3222.95     45.92 o 
  -5   7   4      171.68      204.98      7.38 o 
  -4   7   4     2628.44     2508.39     38.52 o 
  -3   7   4     1623.93     1539.61     19.86 o 
  -2   7   4       53.90       49.01      3.76 o 
  -1   7   4     1275.29     1084.13     19.88 o 
   0   7   4       15.11       29.52      3.57 o 
   1   7   4     2665.17     2633.75     44.15 o 
   2   7   4      550.06      558.67      7.17 o 
   3   7   4      513.62      485.59     15.22 o 
   4   7   4     1532.68     1502.79     31.05 o 
   5   7   4      827.93      754.30     16.54 o 
   6   7   4      266.73      232.94     11.80 o 
   7   7   4        1.50        4.29      3.76 o 
   8   7   4      332.40      329.16     11.46 o 
   9   7   4      603.50      664.69     46.96 o 
 -11   8   4        1.44        0.48      5.28 o 
 -10   8   4      473.06      515.29     25.47 o 
  -9   8   4      816.92      778.09     20.08 o 
  -8   8   4       67.47       82.13      6.84 o 
  -7   8   4      252.51      234.01      9.24 o 
  -6   8   4      177.78      165.85      9.50 o 
  -5   8   4     2280.44     2225.69     32.40 o 
  -4   8   4      477.43      463.13     13.34 o 
  -3   8   4      389.87      364.21     12.05 o 
  -2   8   4     1421.18     1355.82     32.59 o 
  -1   8   4      926.17      907.29     19.63 o 
   0   8   4      578.74      616.25     11.41 o 
   1   8   4      755.37      746.05     14.61 o 
   2   8   4      667.57      670.67     11.09 o 
   3   8   4      812.76      794.12     13.93 o 
   4   8   4       43.85       47.11      5.09 o 
   5   8   4      124.46      150.91      6.51 o 
   6   8   4        3.09        6.33      4.11 o 
   7   8   4      136.81      143.92      9.94 o 
   8   8   4      333.76      359.33     28.89 o 
   9   8   4      153.77      190.07     21.16 o 
 -10   9   4      230.62      234.99     33.38 o 
  -9   9   4       14.91        8.92      5.81 o 
  -8   9   4       12.43       11.75      6.68 o 
  -7   9   4       58.57       54.45      7.90 o 
  -6   9   4      145.44      109.31      9.21 o 
  -5   9   4      114.45      121.55      6.97 o 
  -4   9   4      752.81      768.97     16.34 o 
  -3   9   4       39.38       43.93      5.00 o 
  -2   9   4      527.97      490.01     14.72 o 
  -1   9   4      205.75      200.58      6.84 o 
   0   9   4       10.27        7.70      3.36 o 
   1   9   4      994.75      946.31     18.87 o 
   2   9   4      352.38      377.55     25.80 o 
   3   9   4       93.78       72.14      8.72 o 
   4   9   4       80.01       98.77      6.62 o 
   5   9   4       77.31      135.70      8.01 o 
   6   9   4      324.35      309.67     12.06 o 
   7   9   4        0.31        0.11      4.07 o 
   8   9   4       35.70       29.63      7.70 o 
  -9  10   4       42.80       40.72      8.04 o 
  -8  10   4       39.60       40.77      6.75 o 
  -7  10   4       55.21       43.42      7.39 o 
  -6  10   4        7.55        7.67      6.75 o 
  -5  10   4      146.92      151.94     14.56 o 
  -4  10   4        1.41        1.32      3.57 o 
  -3  10   4       20.12       18.97      3.52 o 
  -2  10   4      117.64      110.44      6.96 o 
  -1  10   4       43.83       40.21      4.51 o 
   0  10   4        9.28        1.72      2.93 o 
   1  10   4       72.85       61.37      7.40 o 
   2  10   4      368.94      328.72     13.15 o 
   3  10   4       78.72       89.79      8.01 o 
   4  10   4       39.45       40.60      7.42 o 
   5  10   4       11.84        4.56      5.35 o 
   6  10   4        3.25        1.29      4.91 o 
   7  10   4        0.54        0.27      5.59 o 
  -8  11   4       18.79       11.78      6.02 o 
  -7  11   4       44.33       39.84      7.82 o 
  -6  11   4       28.16       45.65     10.38 o 
  -5  11   4       69.83      108.06     10.51 o 
  -4  11   4      226.99      224.06     11.47 o 
  -3  11   4       23.99       26.80      4.46 o 
  -2  11   4       68.76       73.26      8.13 o 
  -1  11   4      381.47      375.75     14.55 o 
   0  11   4       72.86       86.66      8.63 o 
   1  11   4      105.95      105.38      9.08 o 
   2  11   4       47.93       50.19      7.43 o 
   3  11   4        1.72        3.24      4.96 o 
   4  11   4       12.53        5.73      5.40 o 
   5  11   4        0.08        8.95      6.28 o 
  -6  12   4       28.07       24.59      6.42 o 
  -5  12   4      428.82      447.17     24.71 o 
  -4  12   4        6.00        2.57      6.94 o 
  -3  12   4      323.59      312.21     14.89 o 
  -2  12   4        5.74        5.71      6.18 o 
  -1  12   4       77.74       71.60      7.46 o 
   0  12   4      599.03      664.04     21.67 o 
   1  12   4       41.83       37.06      6.57 o 
   2  12   4       35.72       38.56      6.50 o 
   3  12   4       98.32      102.80     10.05 o 
 -14   1   5       86.52       82.04      8.66 o 
 -13   1   5       42.74       40.72      6.89 o 
 -12   1   5       51.36       49.36      5.74 o 
 -11   1   5      235.83      202.47      7.31 o 
 -10   1   5       71.76      150.95      7.91 o 
  -9   1   5      126.54      129.84      3.52 o 
  -8   1   5      277.85      238.59      4.28 o 
  -7   1   5      719.25      626.49      9.30 o 
  -6   1   5      230.54      258.79      7.64 o 
  -5   1   5     2528.06     2640.09     30.69 o 
  -4   1   5       65.58      105.94     10.97 o 
  -3   1   5      156.41      108.23      2.88 o 
  -2   1   5     1750.20     2137.38     52.31 o 
  -1   1   5     7839.96     8015.16    201.56 o 
   0   1   5        6.87       10.59      4.91 o 
   1   1   5     1088.96     1258.21     63.52 o 
   2   1   5     1553.38     1373.66     26.93 o 
   3   1   5     1682.68     1726.74     38.56 o 
   4   1   5      338.19      320.30      8.07 o 
   5   1   5     2842.10     2623.50     41.27 o 
   6   1   5       24.31       35.69      3.18 o 
   7   1   5       36.18       35.91      3.03 o 
   8   1   5      819.53      844.93     15.65 o 
   9   1   5        1.85        1.83      2.91 o 
  10   1   5      216.49      226.61      8.83 o 
  11   1   5       45.21       39.41      5.16 o 
 -14   2   5        1.82        0.12      8.25 o 
 -13   2   5        1.46        2.33      4.94 o 
 -12   2   5      224.40      240.55      9.35 o 
 -11   2   5     1258.50     1155.17     22.53 o 
 -10   2   5      162.19      167.48      5.97 o 
  -9   2   5      984.57      958.41     14.01 o 
  -8   2   5     1384.93     1368.55     20.53 o 
  -7   2   5      307.49      352.46      6.55 o 
  -6   2   5     7110.93     7525.78     81.11 o 
  -5   2   5      174.68       90.16     10.24 o 
  -4   2   5     3158.68     3080.69     53.28 o 
  -3   2   5     3056.82     3163.45     42.32 o 
  -2   2   5       72.25       54.23      4.24 o 
  -1   2   5     9109.68     9017.94     91.26 o 
   0   2   5      896.70      876.67     14.26 o 
   1   2   5     1682.26     1717.23     35.13 o 
   2   2   5       17.88       17.69      3.91 o 
   3   2   5     1000.44      964.74     65.02 o 
   4   2   5     2532.11     2570.07     36.45 o 
   5   2   5        4.14       33.19      5.92 o 
   6   2   5     1409.06     1387.23     21.40 o 
   7   2   5     1270.30     1145.31     21.34 o 
   8   2   5       55.54       96.64      9.94 o 
   9   2   5      881.53      872.10     17.36 o 
  10   2   5        0.15        2.70      3.64 o 
  11   2   5      157.63      152.18     10.40 o 
 -14   3   5       12.67       13.31      9.67 o 
 -13   3   5      489.33      485.41     17.73 o 
 -12   3   5      649.83      637.76     18.31 o 
 -11   3   5      295.34      305.86      9.97 o 
 -10   3   5     3179.29     3198.71     33.63 o 
  -9   3   5     1683.73     1609.62     21.22 o 
  -8   3   5       94.41      107.43      6.24 o 
  -7   3   5     5099.71     5138.59     47.75 o 
  -6   3   5       43.89       22.99      2.57 o 
  -5   3   5     9529.99     9156.66     74.80 o 
  -4   3   5     1564.39     1716.46     20.56 o 
  -3   3   5     1315.36     1107.30     28.03 o 
  -2   3   5     4272.98     4129.35     26.48 o 
  -1   3   5      325.64      407.64     12.05 o 
   0   3   5     5161.74     5472.18     48.02 o 
   1   3   5       58.72       37.45      1.24 o 
   2   3   5       25.97        8.54      4.17 o 
   3   3   5     2942.56     2881.48     29.53 o 
   4   3   5      362.33      374.77     13.85 o 
   5   3   5     2648.80     2534.29     36.95 o 
   6   3   5       94.01       86.23      4.48 o 
   7   3   5      371.89      374.39     12.29 o 
   8   3   5      376.45      362.44     10.66 o 
   9   3   5       67.26       73.36      7.23 o 
  10   3   5      575.61      571.85     16.08 o 
  11   3   5       54.78       43.40      7.95 o 
 -13   4   5      209.80      221.94     13.63 o 
 -12   4   5       55.16       62.62      8.88 o 
 -11   4   5      698.26      684.43     35.58 o 
 -10   4   5       16.16       23.56      4.23 o 
  -9   4   5     2060.46     1914.36     25.85 o 
  -8   4   5     3806.85     3625.63     52.24 o 
  -7   4   5      229.12      194.80      8.03 o 
  -6   4   5     1228.31     1291.26     20.23 o 
  -5   4   5       79.60      156.81      7.97 o 
  -4   4   5     1283.61     1095.09     12.29 o 
  -3   4   5     2636.40     2818.57     48.75 o 
  -2   4   5      644.49      642.44     16.47 o 
  -1   4   5     7153.48     6868.52    105.93 o 
   0   4   5     1478.76     1768.99     21.24 o 
   1   4   5     5018.11     4714.81     70.43 o 
   2   4   5     1844.77     1841.12     28.37 o 
   3   4   5      418.58      421.55      3.41 o 
   4   4   5     3160.58     3046.81     65.61 o 
   5   4   5      194.14      311.18      9.80 o 
   6   4   5      711.41      712.73     16.38 o 
   7   4   5      314.95      376.59     15.98 o 
   8   4   5      362.22      303.96      8.80 o 
   9   4   5      704.01      630.30     18.55 o 
  10   4   5       37.91       44.95      8.27 o 
 -13   5   5       43.40       49.79      8.42 o 
 -12   5   5      221.05      220.74     13.59 o 
 -11   5   5        0.02        0.38      3.54 o 
 -10   5   5      196.76      213.88     14.40 o 
  -9   5   5       24.44       26.88      5.75 o 
  -8   5   5      655.23      661.86     14.62 o 
  -7   5   5      849.91      796.38     13.72 o 
  -6   5   5       58.18       57.10      2.91 o 
  -5   5   5      181.08      149.49      6.37 o 
  -4   5   5      198.03      170.20      7.22 o 
  -3   5   5     4065.45     4150.49     56.65 o 
  -2   5   5     3121.42     3121.08     35.96 o 
  -1   5   5       10.99        5.92      1.58 o 
   0   5   5     4856.68     5404.10     79.28 o 
   1   5   5      321.02      358.99      6.47 o 
   2   5   5     1126.71     1146.76     20.93 o 
   3   5   5     1166.73     1100.49     21.19 o 
   4   5   5      489.95      468.36     13.66 o 
   5   5   5     1147.04     1017.47     19.38 o 
   6   5   5        4.42        7.02      3.20 o 
   7   5   5     1054.77     1020.71     20.01 o 
   8   5   5      293.33      297.93     14.01 o 
   9   5   5       18.31       21.03      5.68 o 
  10   5   5      173.86      270.73     39.80 o 
 -12   6   5       17.00       23.15      7.87 o 
 -11   6   5       80.47       76.43      5.97 o 
 -10   6   5        8.87        4.08      4.10 o 
  -9   6   5        8.40        9.86      4.05 o 
  -8   6   5      109.64       94.95      6.97 o 
  -7   6   5      279.95      251.61     10.55 o 
  -6   6   5      240.87      216.91      4.82 o 
  -5   6   5        0.06      133.70     16.49 o 
  -4   6   5      632.92      572.69     11.83 o 
  -3   6   5       22.58       19.11      4.13 o 
  -2   6   5      841.47      867.44     13.42 o 
  -1   6   5     3379.26     3462.87     32.80 o 
   0   6   5     2669.71     2993.48     51.26 o 
   1   6   5       92.81       72.36      5.18 o 
   2   6   5      268.12      266.57      8.79 o 
   3   6   5       72.82       57.15      4.38 o 
   4   6   5       10.01        8.51      3.26 o 
   5   6   5       58.97      101.71      6.56 o 
   6   6   5      422.37      436.17     13.04 o 
   7   6   5        1.01        5.81      3.80 o 
   8   6   5      141.62      152.36      8.69 o 
   9   6   5       46.56       45.29      8.02 o 
  10   6   5       72.57       89.61     10.55 o 
 -12   7   5        0.90        2.24      4.72 o 
 -11   7   5        1.15        0.76      4.25 o 
 -10   7   5        3.69        6.06      4.36 o 
  -9   7   5       72.58       69.00      7.30 o 
  -8   7   5      125.44      132.12      7.78 o 
  -7   7   5      145.12      139.49      7.07 o 
  -6   7   5       37.60       29.86      5.77 o 
  -5   7   5       64.79       92.90      5.12 o 
  -4   7   5       13.52        6.06      2.92 o 
  -3   7   5        2.03        2.73      2.00 o 
  -2   7   5       20.53       23.30      4.27 o 
  -1   7   5        3.14        2.82      2.92 o 
   0   7   5       25.80       25.25      3.22 o 
   1   7   5      552.63      598.44     11.23 o 
   2   7   5        9.57        4.14      3.96 o 
   3   7   5       28.91       40.32      4.50 o 
   4   7   5      192.36      134.95      7.72 o 
   5   7   5      361.27      334.58      9.50 o 
   6   7   5      291.79      272.50     18.52 o 
   7   7   5       62.99       51.61      5.00 o 
   8   7   5        3.33       14.80      6.55 o 
   9   7   5        0.22        0.51      5.75 o 
 -11   8   5      107.15      109.73     11.55 o 
 -10   8   5        6.92       15.11      5.26 o 
  -9   8   5       57.29       54.15      6.02 o 
  -8   8   5       17.91        9.90      4.67 o 
  -7   8   5      453.18      435.95     13.20 o 
  -6   8   5      914.73      898.94     17.26 o 
  -5   8   5       11.22        8.96      2.40 o 
  -4   8   5       87.25       61.11      4.45 o 
  -3   8   5      587.06      562.82     16.27 o 
  -2   8   5        1.00        5.89      3.27 o 
  -1   8   5     1442.29     1387.67     22.16 o 
   0   8   5       22.20       28.72      4.66 o 
   1   8   5       36.55       46.56      4.21 o 
   2   8   5       10.90       14.09      4.47 o 
   3   8   5       62.11       68.86      6.14 o 
   4   8   5      541.76      563.32     12.66 o 
   5   8   5       22.51       75.96      7.45 o 
   6   8   5      109.72      113.04      7.52 o 
   7   8   5      102.17       92.01      7.88 o 
   8   8   5       10.67        6.08      6.00 o 
 -10   9   5       56.21      170.82     13.02 o 
  -9   9   5        0.52        0.83      5.33 o 
  -8   9   5      287.00      273.25     12.00 o 
  -7   9   5      405.65      369.87     14.62 o 
  -6   9   5      124.72      111.34     10.04 o 
  -5   9   5      932.98      870.00     23.32 o 
  -4   9   5      211.48      205.18     12.39 o 
  -3   9   5        5.77        9.29      3.81 o 
  -2   9   5     1081.83     1066.73     20.78 o 
  -1   9   5      227.52      225.45      9.11 o 
   0   9   5      514.80      599.28     13.82 o 
   1   9   5      208.70      226.42      8.84 o 
   2   9   5      269.50      258.77      8.70 o 
   3   9   5     1427.29     1354.55     24.11 o 
   4   9   5       38.10       32.47      4.36 o 
   5   9   5      278.41      303.27     10.75 o 
   6   9   5       73.54       57.42      6.63 o 
   7   9   5       68.46       71.43      7.22 o 
  -9  10   5      145.15      171.70     12.43 o 
  -8  10   5       17.75       22.61      6.57 o 
  -7  10   5       41.95       39.48      7.14 o 
  -6  10   5      441.15      427.02     25.61 o 
  -5  10   5        0.09        0.44      4.53 o 
  -4  10   5       87.14       89.96      6.40 o 
  -3  10   5      123.84      134.40     10.49 o 
  -2  10   5       91.42       98.33      6.03 o 
  -1  10   5      704.73      704.47     17.28 o 
   0  10   5        0.16        0.97      3.22 o 
   1  10   5     1008.14     1001.12     19.81 o 
   2  10   5      509.65      534.96     31.17 o 
   3  10   5       61.70       67.51      7.36 o 
   4  10   5      263.91      280.29     13.70 o 
   5  10   5        2.71        5.40      5.25 o 
   6  10   5      325.19      367.22     15.43 o 
  -8  11   5      114.93      114.23     10.74 o 
  -7  11   5      205.64      205.06     12.87 o 
  -6  11   5        8.11       10.39      6.71 o 
  -5  11   5       30.93       35.67      7.10 o 
  -4  11   5        0.74        1.14      4.41 o 
  -3  11   5      254.92      279.33     17.58 o 
  -2  11   5      453.23      447.48     11.92 o 
  -1  11   5        0.32        0.72      4.30 o 
   0  11   5      358.86      426.15     15.11 o 
   1  11   5      159.66      146.72     19.93 o 
   2  11   5       90.67      113.20     10.19 o 
   3  11   5       46.29       65.49      7.44 o 
   4  11   5       34.40       34.02      7.06 o 
   5  11   5      250.00      275.55     13.95 o 
  -6  12   5       86.87       91.95     10.05 o 
  -5  12   5       44.77      103.98     12.68 o 
  -4  12   5      115.22      121.65     15.19 o 
  -3  12   5       90.95       93.57     14.19 o 
  -2  12   5       64.97       69.62      8.31 o 
  -1  12   5       62.12       85.97     10.38 o 
   0  12   5       82.00       99.55     17.42 o 
   1  12   5       20.40       22.66      6.54 o 
   2  12   5       36.34       41.28      7.73 o 
   3  12   5       16.12       14.84      6.36 o 
 -14   0   6        2.72        4.34      7.71 o 
 -13   0   6      986.41     1030.12     39.17 o 
 -12   0   6     3477.07     3431.37     61.45 o 
 -11   0   6      549.85      551.26     16.60 o 
 -10   0   6      365.59      585.32     67.02 o 
  -9   0   6      115.96      132.69      9.57 o 
  -8   0   6      454.94      403.74     16.30 o 
  -7   0   6      748.32      726.85      9.70 o 
  -6   0   6      440.31      463.67      9.31 o 
  -5   0   6     1455.32     1206.66     18.14 o 
  -4   0   6     1542.66     1482.45     79.83 o 
  -3   0   6       12.92       40.98     34.84 o 
  -2   0   6      549.36      492.90     13.27 o 
  -1   0   6     1533.80     1688.98     54.71 o 
   0   0   6     6867.36     7728.35    182.04 o 
   1   0   6     1765.36     1955.42    123.95 o 
   2   0   6     1238.90     1325.36     64.44 o 
   3   0   6     3202.25     3372.11     79.62 o 
   4   0   6     1575.64     1530.78     24.59 o 
   5   0   6     6683.77     6500.69    130.44 o 
   6   0   6      451.66      406.34     16.05 o 
   7   0   6      622.73      614.70     21.42 o 
   8   0   6      668.54      631.55     19.36 o 
   9   0   6      209.40      230.61     20.51 o 
  10   0   6      278.17      347.38     16.85 o 
  11   0   6      129.26      167.21     15.12 o 
 -14   1   6      120.49      104.49     11.09 o 
 -13   1   6      141.48      154.14     12.28 o 
 -12   1   6       59.87       76.55      6.71 o 
 -11   1   6     2492.76     2429.03     60.72 o 
 -10   1   6      400.23      431.10      9.29 o 
  -9   1   6      218.71      215.14      8.28 o 
  -8   1   6      302.17      280.49      6.18 o 
  -7   1   6     1336.18     1340.09     13.45 o 
  -6   1   6     5406.68     5235.21     51.50 o 
  -5   1   6     2957.15     3718.88     37.50 o 
  -4   1   6       65.89      124.17     10.59 o 
  -3   1   6     1624.75     1728.83     18.14 o 
  -2   1   6       74.53      103.74      2.88 o 
  -1   1   6     5208.44     4886.92    141.07 o 
   0   1   6       87.26      119.75      9.66 o 
   1   1   6     3139.13     2731.94     34.46 o 
   2   1   6     4475.98     4421.74     47.84 o 
   3   1   6     1336.11     1340.63     19.93 o 
   4   1   6     4648.82     4215.69     40.31 o 
   5   1   6        4.61       19.76      2.16 o 
   6   1   6      212.68      193.96      9.77 o 
   7   1   6     1546.24     1447.55     18.98 o 
   8   1   6      217.00      211.84     10.06 o 
   9   1   6      358.77      345.09      9.39 o 
  10   1   6       41.83       52.45      5.64 o 
  11   1   6      133.85      144.62      8.11 o 
 -14   2   6        3.59        1.80      7.79 o 
 -13   2   6        5.38        9.71      5.77 o 
 -12   2   6       16.67       13.71      4.97 o 
 -11   2   6       87.29       95.31      6.60 o 
 -10   2   6     1133.27     1222.52     22.38 o 
  -9   2   6      247.31      245.85      5.38 o 
  -8   2   6      344.29      377.17     11.70 o 
  -7   2   6      312.92      268.29     13.01 o 
  -6   2   6       14.77        9.80      3.74 o 
  -5   2   6     8034.44     7945.65     88.39 o 
  -4   2   6     9165.47    10324.97    124.73 o 
  -3   2   6      210.98      138.76      2.21 o 
  -2   2   6        5.21        6.54      8.17 o 
  -1   2   6     1323.94     1247.32     18.93 o 
   0   2   6     2957.72     3361.55     35.93 o 
   1   2   6      688.90      701.55     15.45 o 
   2   2   6      199.59      178.33     10.06 o 
   3   2   6     3211.40     3120.24     56.34 o 
   4   2   6       16.47       12.45      2.95 o 
   5   2   6      265.97      487.49     20.18 o 
   6   2   6     1331.68     1266.21     22.70 o 
   7   2   6       71.42       83.69      7.98 o 
   8   2   6       40.48       55.14      8.45 o 
   9   2   6        0.57        3.17      3.82 o 
  10   2   6       28.52       40.03      6.61 o 
 -14   3   6       14.78        9.02      8.29 o 
 -13   3   6       20.14       19.52      5.99 o 
 -12   3   6       72.72       75.96      9.57 o 
 -11   3   6       14.71       20.46      3.98 o 
 -10   3   6       27.99       38.20      5.24 o 
  -9   3   6      543.53      506.86      7.58 o 
  -8   3   6      391.36      423.21      8.10 o 
  -7   3   6      167.05      120.02      8.34 o 
  -6   3   6       14.65        1.47      5.24 o 
  -5   3   6        0.29        1.17      6.70 o 
  -4   3   6     1594.11     1755.13     26.07 o 
  -3   3   6     1050.36     1122.32     17.66 o 
  -2   3   6      449.44      443.08      6.61 o 
  -1   3   6     1114.23     1165.65     13.88 o 
   0   3   6      153.86      146.93      5.39 o 
   1   3   6     1124.60     1260.17     15.57 o 
   2   3   6        1.44        5.46      2.29 o 
   3   3   6       64.90       69.17      6.88 o 
   4   3   6      341.62      281.63     14.61 o 
   5   3   6        8.42      279.10     27.81 o 
   6   3   6        7.83       12.46      3.86 o 
   7   3   6      240.38      216.78      8.02 o 
   8   3   6       49.63       48.33      6.10 o 
   9   3   6       10.38       20.47      5.00 o 
  10   3   6       15.73       30.00      6.10 o 
 -13   4   6      177.05      205.98     13.12 o 
 -12   4   6      106.54      117.39     10.36 o 
 -11   4   6      316.03      295.11     12.36 o 
 -10   4   6      990.17      981.71     21.18 o 
  -9   4   6      142.56      157.23      8.92 o 
  -8   4   6      471.52      512.88     22.90 o 
  -7   4   6      988.28     1021.39     33.59 o 
  -6   4   6        0.71        0.93      1.01 o 
  -5   4   6      369.14      512.04     10.68 o 
  -4   4   6        9.65       14.12      2.23 o 
  -3   4   6       12.71       17.16      2.12 o 
  -2   4   6     1690.96     1756.69     32.65 o 
  -1   4   6      308.11      303.19      8.37 o 
   0   4   6       46.83       47.33      3.08 o 
   1   4   6       35.27       36.45      2.47 o 
   2   4   6     2420.66     2369.70     29.69 o 
   3   4   6     3768.96     3680.08     70.20 o 
   4   4   6      155.36      170.62     12.84 o 
   5   4   6       22.21       36.35      5.47 o 
   6   4   6      146.96      110.31      6.43 o 
   7   4   6       66.52       52.29      7.22 o 
   8   4   6      138.40      191.65     12.07 o 
   9   4   6        1.10        1.50      4.60 o 
  10   4   6       49.37       69.99     10.13 o 
 -13   5   6       15.69       33.15      7.15 o 
 -12   5   6        2.00        6.22      5.98 o 
 -11   5   6      285.69      266.38      9.45 o 
 -10   5   6       69.40       59.67      5.10 o 
  -9   5   6     1803.68     1767.42     43.79 o 
  -8   5   6      352.44      384.19     14.68 o 
  -7   5   6      150.75      127.74      5.58 o 
  -6   5   6      425.57      401.77     11.71 o 
  -5   5   6      733.02      948.01     21.73 o 
  -4   5   6     1843.18     1743.08     28.00 o 
  -3   5   6      769.57      738.91      9.00 o 
  -2   5   6      117.42      109.49      2.83 o 
  -1   5   6     1534.66     1518.60     13.80 o 
   0   5   6      281.64      241.25      4.71 o 
   1   5   6     2427.89     2267.71     34.03 o 
   2   5   6      470.81      444.14     23.92 o 
   3   5   6     2682.74     2697.62     38.67 o 
   4   5   6     2220.16     2210.23     31.36 o 
   5   5   6       62.14       87.47      6.21 o 
   6   5   6      296.66      278.60      9.20 o 
   7   5   6       52.18       65.43      5.45 o 
   8   5   6      200.09      213.67     11.97 o 
   9   5   6      750.86      725.66     18.43 o 
  10   5   6       58.65       72.99     13.35 o 
 -13   6   6       94.38      111.52     19.87 o 
 -12   6   6      363.90      402.19     16.49 o 
 -11   6   6        1.80        2.92      3.87 o 
 -10   6   6     1069.11     1095.34     23.19 o 
  -9   6   6       16.59       15.01      6.28 o 
  -8   6   6      268.17      260.32     14.13 o 
  -7   6   6     1582.30     1513.50     28.67 o 
  -6   6   6        0.56        0.87      2.52 o 
  -5   6   6     1367.19     1429.61     25.19 o 
  -4   6   6       22.86       34.31      3.05 o 
  -3   6   6     2780.97     2760.35     37.43 o 
  -2   6   6     1768.73     1654.73     27.67 o 
  -1   6   6     1091.82     1036.15     15.27 o 
   0   6   6     1026.56     1142.37     22.19 o 
   1   6   6        2.96        4.70      2.63 o 
   2   6   6     1973.05     1970.70     34.52 o 
   3   6   6     1976.30     1907.22     35.26 o 
   4   6   6      527.71      532.02     12.54 o 
   5   6   6      764.17      742.50     24.46 o 
   6   6   6       22.30       15.72      4.77 o 
   7   6   6      543.52      573.39     16.13 o 
   8   6   6      542.83      537.77     15.80 o 
   9   6   6      191.59      188.14     13.91 o 
 -12   7   6        9.93       10.59      6.40 o 
 -11   7   6      481.87      466.10     14.26 o 
 -10   7   6      163.74      163.11      8.64 o 
  -9   7   6     1458.79     1378.78     24.33 o 
  -8   7   6      368.59      311.25     10.58 o 
  -7   7   6       35.35       40.97      6.31 o 
  -6   7   6     2111.74     1935.84     31.40 o 
  -5   7   6       15.94       20.82      2.88 o 
  -4   7   6     2178.19     2037.57     26.09 o 
  -3   7   6      930.29      905.50     14.37 o 
  -2   7   6     1218.99     1181.34     15.92 o 
  -1   7   6     1463.63     1361.64     22.68 o 
   0   7   6       64.23       68.28      5.21 o 
   1   7   6     1621.98     1679.77     16.59 o 
   2   7   6      516.27      477.02     11.90 o 
   3   7   6      349.36      340.37     25.74 o 
   4   7   6      116.93      169.94      9.86 o 
   5   7   6        0.03        0.88      3.95 o 
   6   7   6      552.89      513.56     11.09 o 
   7   7   6       99.07       94.21      7.61 o 
   8   7   6      146.60      138.52      9.11 o 
   9   7   6      237.96      257.48     21.75 o 
 -11   8   6        0.27        1.52      4.42 o 
 -10   8   6      256.52      258.62     11.12 o 
  -9   8   6      144.79      125.06      7.87 o 
  -8   8   6      167.72      164.40      8.98 o 
  -7   8   6      739.49      742.93     16.41 o 
  -6   8   6      228.55      205.94     10.81 o 
  -5   8   6     1712.42     1701.18     33.27 o 
  -4   8   6       44.66       32.90      3.67 o 
  -3   8   6     1041.08     1032.88     28.51 o 
  -2   8   6     3595.42     3507.58     55.33 o 
  -1   8   6       89.31       66.99      6.19 o 
   0   8   6      107.98      129.14      8.33 o 
   1   8   6       48.92       49.60      5.59 o 
   2   8   6      338.61      327.84     11.11 o 
   3   8   6       88.69      113.43      6.99 o 
   4   8   6       10.60        7.81      3.60 o 
   5   8   6      452.01      463.80     14.09 o 
   6   8   6        7.06        5.13      3.74 o 
   7   8   6       55.42       63.95      7.10 o 
   8   8   6      272.26      317.87     12.39 o 
 -10   9   6        4.88        0.09      4.44 o 
  -9   9   6      339.63      347.55     13.75 o 
  -8   9   6        8.61       15.18      4.46 o 
  -7   9   6        0.16        0.85      3.80 o 
  -6   9   6       78.09       73.80      5.61 o 
  -5   9   6      179.35      278.36     11.08 o 
  -4   9   6     1374.74     1283.20     24.10 o 
  -3   9   6      663.29      632.08     13.40 o 
  -2   9   6      139.52      120.83      7.17 o 
  -1   9   6        1.26        1.25      3.15 o 
   0   9   6        0.01        0.76      2.92 o 
   1   9   6      307.78      304.62      9.85 o 
   2   9   6        6.86        6.01      3.77 o 
   3   9   6      211.53      189.51      8.13 o 
   4   9   6       81.41       66.96      6.83 o 
   5   9   6        6.39       14.08      6.12 o 
   6   9   6      286.51      322.15     11.57 o 
   7   9   6       18.64       16.24      5.11 o 
  -9  10   6        0.11        0.11      5.02 o 
  -8  10   6       25.34       19.23      5.95 o 
  -7  10   6        4.62        3.04      5.09 o 
  -6  10   6       48.05       50.72      7.70 o 
  -5  10   6        3.11        4.07      4.79 o 
  -4  10   6        1.70        1.46      4.11 o 
  -3  10   6        0.22        1.38      3.19 o 
  -2  10   6        3.95        2.74      3.48 o 
  -1  10   6        0.12        1.09      3.12 o 
   0  10   6        5.22        6.07      3.45 o 
   1  10   6       53.90       57.63      5.91 o 
   2  10   6      247.58      243.40     18.70 o 
   3  10   6        1.04        1.39      5.03 o 
   4  10   6        4.12        2.76      4.97 o 
   5  10   6        0.08        1.30      5.42 o 
   6  10   6        0.06        1.74      5.50 o 
  -8  11   6       24.75       41.45      7.34 o 
  -7  11   6        1.08        0.53      5.09 o 
  -6  11   6      109.30      100.32      9.35 o 
  -5  11   6        3.46       41.13      7.55 o 
  -4  11   6       81.74       85.27      9.51 o 
  -3  11   6       14.29       14.01      4.06 o 
  -2  11   6       68.34       76.63      7.79 o 
  -1  11   6      123.25      107.56      6.91 o 
   0  11   6        6.15        9.24      4.91 o 
   1  11   6      104.94      107.00      9.71 o 
   2  11   6      114.09      118.43      9.89 o 
   3  11   6        0.79        1.18      5.03 o 
   4  11   6        9.33       17.40     14.87 o 
  -6  12   6        1.32        0.12      5.00 o 
  -5  12   6      356.74      409.65     16.98 o 
  -4  12   6       68.93       65.68      8.61 o 
  -3  12   6      260.67      272.27     19.22 o 
  -2  12   6       47.93       50.50      8.05 o 
  -1  12   6       78.74       67.61      8.75 o 
   0  12   6      504.77      562.26     19.30 o 
   1  12   6      122.49      119.10     10.54 o 
   2  12   6        2.88       14.03     11.43 o 
 -14   1   7        0.34        4.30      5.37 o 
 -13   1   7       52.75       60.48      7.23 o 
 -12   1   7      151.14      142.22      7.17 o 
 -11   1   7       66.21       69.68      5.43 o 
 -10   1   7      167.62      172.74      5.70 o 
  -9   1   7        2.58        2.25      2.05 o 
  -8   1   7       24.91       21.66      1.56 o 
  -7   1   7     2981.85     3164.53     45.74 o 
  -6   1   7      213.41      222.46      4.41 o 
  -5   1   7      193.39      458.57     10.97 o 
  -4   1   7      210.77      204.70      4.86 o 
  -3   1   7       11.21        6.47      2.27 o 
  -2   1   7      251.26      347.33      7.20 o 
  -1   1   7    11603.60    12150.99    235.84 o 
   0   1   7    10272.15    11264.18    194.39 o 
   1   1   7      208.27      239.81     19.31 o 
   3   1   7      180.41      173.93      7.95 o 
   4   1   7        9.67        6.12      3.28 o 
   5   1   7     1399.79     1469.48     17.61 o 
   6   1   7      196.12      213.21      8.17 o 
   7   1   7       15.42       15.58      3.89 o 
   8   1   7       15.89       32.28      4.49 o 
   9   1   7       35.25       38.19      5.01 o 
  10   1   7       56.19       63.04      5.65 o 
 -14   2   7      381.40      356.67     22.25 o 
 -13   2   7      251.27      270.18     12.37 o 
 -12   2   7       21.20       29.98      4.97 o 
 -11   2   7      322.46      298.51     13.11 o 
 -10   2   7        1.25        2.36      2.33 o 
  -9   2   7     1192.79     1105.36     17.90 o 
  -8   2   7     2653.74     2577.71     29.45 o 
  -7   2   7       12.77       38.57      4.68 o 
  -6   2   7     4704.71     4763.60     71.58 o 
  -5   2   7      431.46      728.33     27.71 o 
  -4   2   7     1398.53     1390.05     20.29 o 
  -3   2   7      691.18      810.59      6.87 o 
  -2   2   7     3248.13     3365.94     41.85 o 
  -1   2   7     5564.57     5501.63    106.26 o 
   0   2   7      316.19      481.78     19.57 o 
   1   2   7     5639.64     5853.89     79.50 o 
   2   2   7     2073.47     1985.77     26.40 o 
   3   2   7       85.50      139.44     18.70 o 
   4   2   7     1239.95     1086.74     21.48 o 
   5   2   7       27.54       20.41      4.91 o 
   6   2   7      261.55      240.45     10.88 o 
   7   2   7     1168.43     1214.54     23.07 o 
   8   2   7        7.56       15.31      7.83 o 
   9   2   7      126.08      126.40      9.19 o 
  10   2   7       11.56       13.36      5.07 o 
 -14   3   7      228.10      221.22     13.53 o 
 -13   3   7       71.94       60.48     15.21 o 
 -12   3   7      850.15      809.19     22.79 o 
 -11   3   7      158.53      156.57      9.51 o 
 -10   3   7     1673.72     1825.27     37.79 o 
  -9   3   7      507.26      457.77     11.58 o 
  -8   3   7      258.04      284.53      7.62 o 
  -7   3   7     3402.20     3291.17     39.30 o 
  -6   3   7        2.63        8.61      3.27 o 
  -5   3   7     3964.41     3796.40     51.00 o 
  -4   3   7       78.35       78.21      2.10 o 
  -3   3   7     5423.88     5605.93     46.27 o 
  -2   3   7    10044.86    10325.79     98.32 o 
  -1   3   7      815.21      818.01     13.15 o 
   0   3   7     3745.45     4203.93     49.15 o 
   1   3   7        7.43       15.48      1.59 o 
   2   3   7     1144.22     1021.91     22.85 o 
   3   3   7     3670.83     3427.38     46.50 o 
   4   3   7        8.22        7.28      6.13 o 
   5   3   7      632.02      669.53     16.56 o 
   6   3   7       43.51       32.11      6.70 o 
   7   3   7     1001.39     1040.66     20.82 o 
   8   3   7      784.44      755.68     21.82 o 
   9   3   7        0.93        8.78      4.48 o 
  10   3   7      115.94      209.64     10.47 o 
 -13   4   7      232.49      254.37     13.37 o 
 -12   4   7       60.28       68.88      9.59 o 
 -11   4   7      962.73      872.99     24.20 o 
 -10   4   7       29.32       41.67      6.09 o 
  -9   4   7      410.71      402.07     10.40 o 
  -8   4   7     2512.25     2442.39     36.30 o 
  -7   4   7      230.61      301.67     13.79 o 
  -6   4   7     2167.12     2020.39     29.23 o 
  -5   4   7      162.15      150.52      7.80 o 
  -4   4   7      989.93      768.35     12.81 o 
  -3   4   7       56.47       42.13      3.66 o 
  -2   4   7      160.09      168.48     11.69 o 
  -1   4   7     6470.68     6330.85     78.46 o 
   0   4   7      832.09     1052.60     25.08 o 
   1   4   7     3053.05     2893.97     33.03 o 
   2   4   7     1347.34     1401.13     31.15 o 
   3   4   7      491.56      447.32     20.62 o 
   4   4   7     1145.30     1063.75     23.91 o 
   5   4   7       33.43       34.74      5.43 o 
   6   4   7      967.54      855.35     19.45 o 
   7   4   7       12.82       12.11      5.77 o 
   8   4   7      498.93      511.76     25.05 o 
   9   4   7      798.86      813.42     34.68 o 
  10   4   7       18.09       14.64      6.23 o 
 -13   5   7       41.07       30.55      7.07 o 
 -12   5   7      213.16      222.13     12.87 o 
 -11   5   7       67.72       74.57      8.47 o 
 -10   5   7      542.13      558.70     13.61 o 
  -9   5   7       26.21       23.69      7.09 o 
  -8   5   7      669.11      628.89     12.11 o 
  -7   5   7      566.16      526.44     15.31 o 
  -6   5   7       74.53       73.59      5.19 o 
  -5   5   7      795.13      812.72     10.20 o 
  -4   5   7      184.41      156.85      6.77 o 
  -3   5   7      251.72      255.62      3.81 o 
  -2   5   7      186.46      146.07      6.78 o 
  -1   5   7      311.85      314.96      5.92 o 
   0   5   7     2049.13     2305.32     22.30 o 
   1   5   7      203.19      206.30      8.64 o 
   2   5   7      681.12      655.54     19.47 o 
   3   5   7      686.89      729.89     15.36 o 
   4   5   7      315.21      303.63      8.61 o 
   5   5   7      633.29      613.93     13.59 o 
   6   5   7        1.96        4.82      3.94 o 
   7   5   7      491.51      452.55     13.42 o 
   8   5   7      100.61      138.28      8.21 o 
   9   5   7      101.66      109.10      8.00 o 
 -13   6   7        0.49        1.21      6.02 o 
 -12   6   7      146.89      173.20     11.72 o 
 -11   6   7      104.07       92.98      7.60 o 
 -10   6   7        7.88        5.61      3.80 o 
  -9   6   7      485.59      469.18     14.90 o 
  -8   6   7       20.45       24.52      5.50 o 
  -7   6   7      578.53      551.27     11.89 o 
  -6   6   7      434.42      419.06     11.38 o 
  -5   6   7      120.68      201.35      6.93 o 
  -4   6   7      308.92      299.22      9.28 o 
  -3   6   7      382.90      372.86      6.10 o 
  -2   6   7       67.46       55.73      7.06 o 
  -1   6   7      165.75      156.58      4.25 o 
   0   6   7      786.70      888.70     14.52 o 
   1   6   7       40.59       41.32      5.51 o 
   2   6   7       48.45       47.71      3.96 o 
   3   6   7      130.00      116.64     14.76 o 
   4   6   7      278.67      310.16     10.08 o 
   5   6   7        2.10       51.36      7.21 o 
   6   6   7       22.01       13.02      5.55 o 
   7   6   7        0.11        1.50      4.02 o 
   8   6   7       97.35       93.24      8.03 o 
   9   6   7        0.25        3.62      4.86 o 
 -12   7   7       95.87       84.46     10.24 o 
 -11   7   7       18.33       27.71      6.63 o 
 -10   7   7        0.11        1.74      3.63 o 
  -9   7   7        4.54        5.32      4.31 o 
  -8   7   7      150.55      155.51      7.80 o 
  -7   7   7        8.75        7.24      3.11 o 
  -6   7   7        0.34        0.59      2.96 o 
  -5   7   7       17.15       33.89      2.97 o 
  -4   7   7        7.63        6.54      2.67 o 
  -3   7   7        1.16        0.26      2.19 o 
  -2   7   7       68.86       57.60      3.18 o 
  -1   7   7      313.00      314.34      7.87 o 
   0   7   7       11.61       14.21      3.56 o 
   1   7   7       66.03       68.29      4.47 o 
   2   7   7        1.08        3.36      2.95 o 
   3   7   7      138.41      109.71      6.48 o 
   4   7   7        9.55        7.06      3.33 o 
   5   7   7       20.09       27.31      4.60 o 
   6   7   7       46.43       40.21      6.62 o 
   7   7   7       10.83       18.80      4.58 o 
   8   7   7      129.05      123.92      9.14 o 
 -11   8   7      278.76      281.22     11.42 o 
 -10   8   7        2.41        2.86      4.33 o 
  -9   8   7       85.63       74.77      8.06 o 
  -8   8   7      209.35      198.40      7.88 o 
  -7   8   7      180.07      151.15     12.98 o 
  -6   8   7     1228.01     1063.08     21.90 o 
  -5   8   7       14.45       37.83      4.89 o 
  -4   8   7      185.56      188.11      8.22 o 
  -3   8   7      624.87      565.86     11.83 o 
  -2   8   7        9.33       12.26      3.80 o 
  -1   8   7     1174.86     1120.42     21.71 o 
   0   8   7       71.45       75.46      6.07 o 
   1   8   7      265.11      259.22     11.19 o 
   2   8   7      394.25      415.33     26.13 o 
   3   8   7       50.53       56.06      5.16 o 
   4   8   7      412.18      388.74     12.32 o 
   5   8   7       80.71      158.78      8.36 o 
   6   8   7       92.12      102.05      8.58 o 
   7   8   7      213.23      243.96     10.62 o 
 -10   9   7      383.05      382.51     17.02 o 
  -9   9   7        0.70        0.66      4.24 o 
  -8   9   7      137.15      172.54      8.94 o 
  -7   9   7      983.14      984.91     20.98 o 
  -6   9   7       86.42       83.47      6.27 o 
  -5   9   7      872.23      866.62     16.68 o 
  -4   9   7      173.91      143.51      7.79 o 
  -3   9   7       18.29       22.72      4.39 o 
  -2   9   7     1582.76     1522.16     27.63 o 
  -1   9   7       11.30       14.45      3.49 o 
   0   9   7      923.90     1023.73     19.51 o 
   1   9   7      272.35      282.61      9.66 o 
   2   9   7       67.56       74.71      8.28 o 
   3   9   7      496.29      473.84     16.31 o 
   4   9   7        0.26        1.91      5.06 o 
   5   9   7      961.54     1000.24     26.27 o 
   6   9   7      116.62      120.69     10.53 o 
  -9  10   7      107.70      114.92     10.95 o 
  -8  10   7        7.59        6.94      5.49 o 
  -7  10   7       80.98      100.45     10.12 o 
  -6  10   7      593.22      540.75     18.99 o 
  -5  10   7       10.07       16.68      6.50 o 
  -4  10   7      256.13      226.94     11.89 o 
  -3  10   7      554.39      532.01     18.88 o 
  -2  10   7       33.73       36.81      5.13 o 
  -1  10   7      424.95      416.63     12.62 o 
   0  10   7      182.51      204.60      7.67 o 
   1  10   7      252.07      272.07     10.07 o 
   2  10   7       47.27       63.44      6.20 o 
   3  10   7      382.17      383.81     16.43 o 
   4  10   7      725.73      696.85     22.91 o 
   5  10   7        3.63       10.51      6.38 o 
  -8  11   7       28.50       31.68      7.20 o 
  -7  11   7       51.74       51.69      7.45 o 
  -6  11   7       67.17       61.95      7.15 o 
  -5  11   7      416.74      427.49     22.39 o 
  -4  11   7      135.96      150.68     11.07 o 
  -3  11   7      116.51      114.01      9.18 o 
  -2  11   7      490.00      477.70     12.79 o 
  -1  11   7       86.46       80.97      7.58 o 
   0  11   7       51.25       59.75      9.13 o 
   1  11   7        8.29       13.02      5.57 o 
   2  11   7      336.98      338.52     14.32 o 
   3  11   7      149.56      160.46     11.56 o 
   4  11   7       44.07       58.82     10.20 o 
  -5  12   7      156.99      211.30     12.62 o 
  -4  12   7      127.32      153.25     16.02 o 
  -3  12   7       76.24       86.93     13.08 o 
  -2  12   7       15.83       18.43      6.17 o 
  -1  12   7      157.44      175.32     20.18 o 
   0  12   7       13.41       22.23      6.04 o 
   1  12   7      114.89      107.50     14.31 o 
 -14   0   8      568.30      623.26     27.93 o 
 -13   0   8       32.40       35.76      6.04 o 
 -12   0   8     1885.74     1771.24     34.83 o 
 -11   0   8      161.50      174.38      9.50 o 
 -10   0   8     2280.30     2403.44     53.02 o 
  -9   0   8     1218.84     1190.13     18.03 o 
  -8   0   8        5.37        5.53      3.70 o 
  -7   0   8       20.56       46.20      2.99 o 
  -6   0   8     2422.20     2470.39     37.81 o 
  -5   0   8     5166.76     5456.59    136.61 o 
  -4   0   8     4310.60     4543.58     22.52 o 
  -2   0   8     1824.80     1817.62     30.42 o 
  -1   0   8      671.60      742.65     14.58 o 
   0   0   8    10683.91    12215.85    403.02 o 
   2   0   8      745.93      574.73     14.46 o 
   3   0   8     1584.97     1734.37     44.89 o 
   4   0   8     3070.89     2792.09     75.92 o 
   5   0   8     5852.49     5723.07     98.16 o 
   6   0   8     1738.82     1647.02     30.55 o 
   7   0   8      797.75      746.41     22.25 o 
   8   0   8      345.87      329.58     13.68 o 
   9   0   8      471.49      503.15     19.71 o 
  10   0   8      346.04      389.23     16.59 o 
 -14   1   8      199.35      193.43     16.19 o 
 -13   1   8      275.76      281.65     12.05 o 
 -12   1   8      144.88      161.20      7.32 o 
 -11   1   8     2652.48     2559.42     35.13 o 
 -10   1   8      556.60      540.79     13.80 o 
  -9   1   8      297.73      288.50      7.53 o 
  -8   1   8     1445.76     1528.18     20.41 o 
  -7   1   8     1425.36     1339.09     27.65 o 
  -6   1   8     3571.65     3762.79     51.99 o 
  -5   1   8        5.42       51.05      5.38 o 
  -4   1   8     1881.28     1943.53     21.03 o 
  -3   1   8     2453.25     2361.47     41.32 o 
  -2   1   8     2603.63     2771.51     39.46 o 
  -1   1   8    12344.52    12781.18    279.17 o 
   0   1   8     1117.89     1382.44     25.07 o 
   1   1   8      872.38      729.67     10.99 o 
   2   1   8     3683.92     3805.05     75.98 o 
   3   1   8     1449.54     1351.79     26.11 o 
   4   1   8     5281.32     4983.31     81.65 o 
   5   1   8      105.37      237.78     14.78 o 
   6   1   8      302.98      299.08      8.43 o 
   7   1   8      886.55      812.25     21.88 o 
   8   1   8      229.32      258.68     10.27 o 
   9   1   8      310.35      270.82     13.42 o 
  10   1   8       46.77       67.33      6.87 o 
 -14   2   8       29.08       45.77      7.28 o 
 -13   2   8      334.87      351.44     14.62 o 
 -12   2   8      632.61      617.51     14.34 o 
 -11   2   8       20.78       23.61      3.85 o 
 -10   2   8     1015.70     1110.41     17.63 o 
  -9   2   8     1117.68     1145.97     15.68 o 
  -8   2   8     1814.13     1854.73     27.40 o 
  -7   2   8     1261.39     1235.77     13.16 o 
  -6   2   8       79.98       98.37      2.86 o 
  -5   2   8     2557.04     2436.33     31.09 o 
  -4   2   8     2160.38     2357.65     25.64 o 
  -3   2   8     4487.77     4755.72     66.38 o 
  -2   2   8     5992.66     6285.20     76.88 o 
  -1   2   8        6.78        1.26      4.93 o 
   0   2   8     4813.09     5400.82     56.13 o 
   1   2   8     2928.04     3084.90     36.21 o 
   2   2   8      117.49       65.44      3.00 o 
   3   2   8     2012.51     1857.27     32.47 o 
   4   2   8       22.37        4.04      6.78 o 
   5   2   8      262.29      266.62      9.42 o 
   6   2   8      578.16      558.25     14.50 o 
   7   2   8       53.68       54.63      6.11 o 
   8   2   8       47.88       68.67      6.63 o 
   9   2   8       85.83       88.54      8.64 o 
  10   2   8       87.85       93.81      8.03 o 
 -14   3   8        0.49        0.06      5.23 o 
 -13   3   8       19.33       18.18      6.05 o 
 -12   3   8        3.33       31.53      4.95 o 
 -11   3   8      393.05      368.69     12.12 o 
 -10   3   8       33.56       31.43      3.49 o 
  -9   3   8      259.49      191.86      5.77 o 
  -8   3   8      177.73      157.55      5.45 o 
  -7   3   8      221.26      250.85      4.84 o 
  -6   3   8     1193.24     1061.45     27.00 o 
  -5   3   8      743.18     1091.86     21.24 o 
  -4   3   8     1688.83     1713.66     21.70 o 
  -3   3   8      393.45      421.69      8.66 o 
  -2   3   8      849.27      928.63     32.80 o 
  -1   3   8     1277.67     1160.88     41.37 o 
   0   3   8      543.56      661.04     15.39 o 
   1   3   8      217.38      188.16      4.66 o 
   3   3   8       21.20       21.14      5.61 o 
   4   3   8        0.73        3.99      3.11 o 
   5   3   8       60.26      179.21     25.94 o 
   6   3   8      426.41      430.35     17.64 o 
   7   3   8      212.88      187.56     10.09 o 
   8   3   8       52.87       57.53      6.23 o 
   9   3   8        1.77        2.95      4.53 o 
 -14   4   8        1.23        2.31      5.63 o 
 -13   4   8       35.87       36.82      8.56 o 
 -12   4   8       59.51       63.01      8.47 o 
 -11   4   8      144.47      123.30      8.39 o 
 -10   4   8      813.24      859.10     15.94 o 
  -9   4   8       60.03       52.65      4.19 o 
  -8   4   8       95.74       52.86      5.13 o 
  -7   4   8      228.51      248.08      8.13 o 
  -6   4   8       30.64       27.98      5.17 o 
  -5   4   8      523.98      589.81     12.67 o 
  -4   4   8     1392.64     1482.05     17.11 o 
  -3   4   8      890.61      851.38     14.03 o 
  -2   4   8     3528.70     3602.92     39.77 o 
  -1   4   8       58.58       49.21      3.76 o 
   0   4   8        7.24        6.80      1.68 o 
   1   4   8      552.01      522.57      9.56 o 
   2   4   8       20.22       26.27      6.67 o 
   3   4   8     1228.69     1113.55     15.90 o 
   4   4   8      282.29      275.74     10.31 o 
   5   4   8        0.69       22.18      7.22 o 
   6   4   8       13.08        6.82      3.64 o 
   7   4   8       96.35       71.90      8.22 o 
   8   4   8       25.59       32.21      7.65 o 
   9   4   8      212.87      223.76     18.56 o 
 -13   5   8       23.87       32.77      7.00 o 
 -12   5   8       88.37       99.69      9.04 o 
 -11   5   8      446.59      430.71     16.78 o 
 -10   5   8       37.64       35.13      4.91 o 
  -9   5   8      416.48      370.40     10.46 o 
  -8   5   8      158.60      157.44      7.08 o 
  -7   5   8       28.55       41.12     18.64 o 
  -6   5   8      143.42      153.85      8.38 o 
  -5   5   8      786.66      928.64     14.11 o 
  -4   5   8     1217.19     1293.21     18.51 o 
  -3   5   8      259.05      265.27      6.22 o 
  -2   5   8      206.76      212.90      7.81 o 
  -1   5   8      689.77      627.63     11.65 o 
   0   5   8       58.55       63.85      5.15 o 
   1   5   8      594.09      582.75     15.38 o 
   2   5   8     1732.06     1645.88     26.00 o 
   3   5   8      399.63      467.87     73.41 o 
   4   5   8      241.56      257.23     10.10 o 
   5   5   8       78.33      196.38      9.33 o 
   6   5   8      152.89      165.41     12.29 o 
   7   5   8       14.97        9.23      4.27 o 
   8   5   8        3.60        5.25      4.50 o 
   9   5   8       23.14       24.32      5.85 o 
 -13   6   8       52.17       46.52      8.26 o 
 -12   6   8      321.47      307.38     23.13 o 
 -11   6   8        0.07        0.55      3.55 o 
 -10   6   8      604.31      687.48     15.90 o 
  -9   6   8       44.56       53.85      5.12 o 
  -8   6   8      267.71      271.70      9.96 o 
  -7   6   8      519.34      522.88     13.87 o 
  -6   6   8       58.66       53.42      6.57 o 
  -5   6   8      773.87      788.27     13.27 o 
  -4   6   8      119.40      138.30      4.95 o 
  -3   6   8      493.64      484.86     15.31 o 
  -2   6   8     2251.23     2148.87     28.99 o 
  -1   6   8     1172.94     1138.84     19.53 o 
   0   6   8      229.06      266.77      7.69 o 
   1   6   8       34.87       38.98      2.59 o 
   2   6   8      811.91      751.35     16.38 o 
   3   6   8     1248.70     1174.06     20.26 o 
   4   6   8       91.68       99.93      7.14 o 
   5   6   8      340.84      374.08     12.42 o 
   6   6   8        7.15        4.70      4.69 o 
   7   6   8      251.15      247.23     10.23 o 
   8   6   8      677.99      736.51     23.38 o 
 -12   7   8        2.11        5.81      6.83 o 
 -11   7   8       29.33       28.14      4.92 o 
 -10   7   8        1.38        5.51      4.28 o 
  -9   7   8     1177.79     1171.32     23.25 o 
  -8   7   8      556.25      557.77     16.65 o 
  -7   7   8       82.85       77.37      6.60 o 
  -6   7   8     1324.23     1171.26     24.33 o 
  -5   7   8       21.16       26.51      5.04 o 
  -4   7   8     1267.18     1211.65     18.60 o 
  -3   7   8     1599.98     1601.33     28.32 o 
  -2   7   8      728.77      688.00     13.51 o 
  -1   7   8      389.05      408.85      8.58 o 
   0   7   8        1.83        3.17      4.32 o 
   1   7   8      817.89      822.56     21.98 o 
   2   7   8      371.65      339.21     11.74 o 
   3   7   8      621.73      621.84     22.82 o 
   4   7   8      401.24      420.54     12.19 o 
   5   7   8        0.29        0.92      3.89 o 
   6   7   8      295.47      297.30     11.17 o 
   7   7   8      164.63      194.47     10.18 o 
   8   7   8      144.34      135.27     15.46 o 
 -11   8   8        3.93        3.62      4.65 o 
 -10   8   8      229.49      277.83     37.39 o 
  -9   8   8       10.25       14.09      4.98 o 
  -8   8   8      109.93      130.51      7.46 o 
  -7   8   8     1206.34     1157.06     22.84 o 
  -6   8   8       22.44       14.84      4.08 o 
  -5   8   8      985.21      951.03     19.25 o 
  -4   8   8      125.79      115.85      6.95 o 
  -3   8   8      546.55      618.46     11.72 o 
  -2   8   8     1668.04     1673.01     25.91 o 
  -1   8   8       15.46       17.07      3.64 o 
   0   8   8      111.83      127.24      6.68 o 
   1   8   8       57.69       55.76      6.40 o 
   2   8   8      648.10      592.53     19.23 o 
   3   8   8      151.80      177.44      9.60 o 
   4   8   8        0.56        0.98      3.31 o 
   5   8   8      292.60      259.77     10.56 o 
   6   8   8        3.98        2.66      3.89 o 
   7   8   8       98.96      125.00      8.86 o 
 -10   9   8       32.66       44.27      6.45 o 
  -9   9   8      256.06      273.38     17.45 o 
  -8   9   8       25.23       25.72      6.02 o 
  -7   9   8       18.83       18.70      4.86 o 
  -6   9   8       43.86       38.29      5.41 o 
  -5   9   8        0.18       51.00      9.98 o 
  -4   9   8      282.83      289.36      9.67 o 
  -3   9   8      457.18      437.06     13.54 o 
  -2   9   8       39.25       32.70      6.85 o 
  -1   9   8        6.30        6.61      3.15 o 
   0   9   8        1.14        2.10      3.06 o 
   1   9   8      214.55      216.84      9.72 o 
   2   9   8        9.35       11.03      3.88 o 
   3   9   8       16.26       18.80      6.60 o 
   4   9   8       11.83       15.89      6.62 o 
   5   9   8        4.07       55.42     12.30 o 
   6   9   8       92.01       97.19     10.32 o 
  -9  10   8        7.48        5.39      4.93 o 
  -8  10   8        0.78        4.08      4.34 o 
  -7  10   8        5.50        0.96      4.80 o 
  -6  10   8        9.34        7.76      5.40 o 
  -5  10   8       10.22       18.44      5.49 o 
  -4  10   8       82.26       86.45      7.28 o 
  -3  10   8        7.49       10.22      3.57 o 
  -2  10   8        0.89        1.97      3.48 o 
  -1  10   8       17.11       12.51      3.73 o 
   0  10   8       34.07       40.54      5.68 o 
   1  10   8        3.30        9.54      4.53 o 
   2  10   8       38.85       38.11      5.58 o 
   3  10   8        0.02        0.43      5.07 o 
   4  10   8       44.95       44.39      7.89 o 
   5  10   8       25.02       65.48      9.30 o 
  -8  11   8      138.81      156.79     17.11 o 
  -7  11   8       10.52        9.06      6.66 o 
  -6  11   8      172.05      172.50     11.81 o 
  -5  11   8       30.16       35.29      7.54 o 
  -4  11   8        1.10        3.68      4.77 o 
  -3  11   8       21.09       16.36      5.63 o 
  -2  11   8      201.34      210.90      8.72 o 
  -1  11   8      118.11      141.38      8.53 o 
   0  11   8       17.55       22.24      4.77 o 
   1  11   8       37.90       39.36      7.17 o 
   2  11   8      127.77      134.59     10.65 o 
   3  11   8        4.43        2.42      5.52 o 
  -5  12   8      132.62      119.14     10.65 o 
  -4  12   8      203.43      202.48     12.96 o 
  -3  12   8      128.39      136.29     11.32 o 
  -2  12   8       43.61       48.72     10.51 o 
  -1  12   8      131.64      140.26     11.43 o 
   0  12   8      394.73      453.28     17.39 o 
 -14   1   9       24.32       43.96      7.59 o 
 -13   1   9        8.99        5.84      3.94 o 
 -12   1   9      262.02      266.57      7.60 o 
 -11   1   9        8.42        7.06      3.14 o 
 -10   1   9      522.19      532.25      9.84 o 
  -9   1   9      126.63      132.84      7.94 o 
  -8   1   9      405.04      414.04      5.22 o 
  -7   1   9      359.22      328.06      7.54 o 
  -6   1   9        7.35        6.84      2.41 o 
  -5   1   9      495.83      535.13     10.09 o 
  -4   1   9       30.47       38.50      4.77 o 
  -3   1   9     2426.08     2541.72     50.53 o 
  -2   1   9     2040.43     2371.63    140.91 o 
  -1   1   9      378.15      437.77     12.59 o 
   0   1   9      735.41      797.00     21.63 o 
   1   1   9      161.71      185.18      8.09 o 
   2   1   9      494.11      550.27     19.31 o 
   3   1   9      674.08      650.41     14.32 o 
   4   1   9      516.40      550.99     12.39 o 
   5   1   9      725.40      707.02     19.01 o 
   6   1   9      283.62      260.39     12.67 o 
   7   1   9      748.48      694.77     18.15 o 
   8   1   9       94.35       98.47     10.43 o 
   9   1   9       62.06       64.79      7.01 o 
 -14   2   9      317.41      332.16     14.48 o 
 -13   2   9      368.77      358.88     12.33 o 
 -12   2   9       47.35       55.43      6.01 o 
 -11   2   9      431.65      429.40     11.13 o 
 -10   2   9        0.32        4.15      3.01 o 
  -9   2   9       14.10        8.45      2.54 o 
  -8   2   9      961.89      923.65     12.29 o 
  -7   2   9      194.93      205.39      3.62 o 
  -6   2   9     4095.89     4181.21     47.53 o 
  -5   2   9      385.00      766.02     13.45 o 
  -4   2   9     5270.11     5134.49     47.95 o 
  -3   2   9     4919.82     5141.38     50.77 o 
  -2   2   9      459.72      472.00      9.76 o 
  -1   2   9     3419.17     3385.74     35.48 o 
   0   2   9        0.78        4.17      1.98 o 
   1   2   9     1594.62     1460.97     19.24 o 
   2   2   9     1314.17     1228.73     13.53 o 
   3   2   9       43.59       54.89      4.43 o 
   4   2   9      880.53      912.73     31.69 o 
   5   2   9        5.14       24.97      4.03 o 
   6   2   9        3.58        3.57      3.52 o 
   7   2   9       13.00       16.66      4.02 o 
   8   2   9      288.15      262.25     10.73 o 
   9   2   9      308.90      290.39     11.86 o 
 -14   3   9       23.16       13.68      6.16 o 
 -13   3   9       61.88       70.12     15.88 o 
 -12   3   9     1080.75     1048.70     21.59 o 
 -11   3   9        4.68        9.28      4.10 o 
 -10   3   9      335.70      547.90     21.22 o 
  -9   3   9        2.38        0.56      2.54 o 
  -8   3   9     1305.51     1346.89     25.59 o 
  -7   3   9     3335.70     3388.19     47.22 o 
  -6   3   9      220.00      214.28      6.66 o 
  -5   3   9     4197.84     3940.95     51.72 o 
  -4   3   9      871.47      893.70     10.48 o 
  -3   3   9     1736.95     1675.04     21.97 o 
  -2   3   9     7274.06     6991.46    131.84 o 
  -1   3   9      856.03      909.29     18.01 o 
   0   3   9     4778.14     5186.78     98.02 o 
   1   3   9      310.93      348.33      4.72 o 
   2   3   9     1473.77     1360.35     30.17 o 
   3   3   9     1770.08     1742.89     39.77 o 
   4   3   9       12.35       10.02      3.96 o 
   5   3   9      887.80      803.15     21.86 o 
   6   3   9      578.00      555.03     14.29 o 
   7   3   9      186.83      179.82      9.24 o 
   8   3   9      372.95      403.13     19.51 o 
   9   3   9       34.27       28.38      5.90 o 
 -14   4   9       41.35       26.98      7.05 o 
 -13   4   9      328.25      346.64     15.49 o 
 -12   4   9       19.06       24.52      4.99 o 
 -11   4   9      693.79      688.12     13.77 o 
 -10   4   9       43.40       56.95      7.90 o 
  -9   4   9      537.78      509.21     11.82 o 
  -8   4   9      994.94      912.08     17.98 o 
  -7   4   9       40.52       45.88      5.10 o 
  -6   4   9     3194.63     3125.79     33.72 o 
  -5   4   9       70.99       70.26      4.26 o 
  -4   4   9      905.11     1004.44     12.53 o 
  -3   4   9       11.63       13.36      2.69 o 
  -2   4   9      547.50      481.38     15.73 o 
  -1   4   9     2524.53     2507.96     29.38 o 
   0   4   9       49.92       65.48      9.68 o 
   1   4   9     2458.86     2438.52     28.49 o 
   2   4   9     1419.86     1344.05     18.67 o 
   3   4   9      639.05      776.68     22.48 o 
   4   4   9      755.94      691.33     13.57 o 
   5   4   9       29.26       57.70      6.37 o 
   6   4   9      879.63      841.45     17.68 o 
   7   4   9      196.10      202.90      9.31 o 
   8   4   9      213.20      207.51     10.29 o 
   9   4   9      271.94      262.03     11.69 o 
 -13   5   9        0.71        0.46      5.30 o 
 -12   5   9      245.40      224.74     12.78 o 
 -11   5   9       49.82       56.46      7.67 o 
 -10   5   9      609.30      615.24     15.01 o 
  -9   5   9      326.36      295.30     10.30 o 
  -8   5   9      321.88      274.54     11.81 o 
  -7   5   9      399.37      330.60      8.69 o 
  -6   5   9        2.48        0.87      2.17 o 
  -5   5   9      752.04      733.44     13.87 o 
  -4   5   9      347.22      330.24      9.42 o 
  -3   5   9       26.72       23.72      3.07 o 
  -2   5   9      105.12       93.89      5.60 o 
  -1   5   9      206.38      206.88      4.92 o 
   0   5   9      725.75      793.46     17.75 o 
   1   5   9      195.63      186.35      7.29 o 
   2   5   9      304.04      278.22     11.67 o 
   3   5   9      416.47      413.25     12.97 o 
   4   5   9       48.81       60.32      5.18 o 
   5   5   9      481.01      465.09     14.20 o 
   6   5   9        3.67        1.82      3.88 o 
   7   5   9      257.14      258.46     13.04 o 
   8   5   9       72.11      131.83     12.40 o 
 -13   6   9       34.07       38.69      8.27 o 
 -12   6   9        8.45       17.91     10.93 o 
 -11   6   9       59.59       66.15      8.24 o 
 -10   6   9       10.35        8.37      3.83 o 
  -9   6   9      457.40      426.81     14.93 o 
  -8   6   9      114.79      119.34      6.76 o 
  -7   6   9      289.98      223.82      6.92 o 
  -6   6   9      190.71      189.14      8.23 o 
  -5   6   9      147.44      325.39      8.33 o 
  -4   6   9        8.54       11.05      2.51 o 
  -3   6   9      227.99      184.76      5.91 o 
  -2   6   9       57.05       81.92     10.45 o 
  -1   6   9       13.04       18.40      3.58 o 
   0   6   9       80.62       77.82      3.20 o 
   1   6   9       20.11       17.68      2.79 o 
   2   6   9       69.88      119.73     16.96 o 
   3   6   9        3.34        3.74      4.42 o 
   4   6   9      235.40      162.67      9.61 o 
   5   6   9        2.15       19.80      6.62 o 
   6   6   9       25.90       30.81      4.53 o 
   7   6   9       17.90       27.33      5.55 o 
   8   6   9       11.94       23.81      5.82 o 
 -12   7   9      268.37      266.09     14.49 o 
 -11   7   9       26.25       27.05      5.27 o 
 -10   7   9       25.51       36.05      4.73 o 
  -9   7   9       28.16       21.26      7.14 o 
  -8   7   9       78.17       71.97      6.57 o 
  -7   7   9       23.80       24.21      3.66 o 
  -6   7   9      233.93      235.53      8.04 o 
  -5   7   9      251.29      240.01      9.26 o 
  -4   7   9        6.99        7.55      2.30 o 
  -3   7   9        2.14        4.42      2.54 o 
  -2   7   9      842.04      803.63     14.41 o 
  -1   7   9      199.11      194.69      6.18 o 
   0   7   9        7.18       12.83      4.11 o 
   1   7   9        5.95        5.65      4.37 o 
   2   7   9       12.77       10.75      4.61 o 
   3   7   9        0.19        2.59      3.51 o 
   4   7   9        0.18        0.16      3.43 o 
   5   7   9        6.88        5.47      3.93 o 
   6   7   9        2.31        0.92      4.08 o 
   7   7   9        1.99        1.43      4.43 o 
 -11   8   9      456.66      432.12     14.46 o 
 -10   8   9        0.88        0.30      3.97 o 
  -9   8   9       30.76       23.85      4.94 o 
  -8   8   9      158.12      152.31      8.50 o 
  -7   8   9       97.64       98.41      6.74 o 
  -6   8   9      934.28      927.23     26.99 o 
  -5   8   9      185.06      208.84      9.66 o 
  -4   8   9     1015.71      945.74     18.87 o 
  -3   8   9      908.80      849.21     15.78 o 
  -2   8   9       22.39       34.55      4.88 o 
  -1   8   9      784.33      774.41     17.04 o 
   0   8   9      211.63      206.32      7.04 o 
   1   8   9      111.23      120.00      6.10 o 
   2   8   9      367.56      361.69     17.57 o 
   3   8   9       29.74       31.88      5.80 o 
   4   8   9      105.68       96.19      9.75 o 
   5   8   9        0.20        7.38      4.90 o 
   6   8   9       70.95       83.22      7.16 o 
 -10   9   9     1075.63     1110.07     25.21 o 
  -9   9   9       26.64       33.74      5.61 o 
  -8   9   9      133.31      124.93      9.05 o 
  -7   9   9     1083.99     1045.31     27.52 o 
  -6   9   9       24.17       24.86      4.65 o 
  -5   9   9      358.22      365.16     13.26 o 
  -4   9   9        3.86        4.49      3.81 o 
  -3   9   9      558.03      546.58     16.76 o 
  -2   9   9     1197.18     1155.19     22.88 o 
  -1   9   9       29.70       35.35      4.75 o 
   0   9   9      890.79      952.03     20.13 o 
   1   9   9      225.80      199.47      9.84 o 
   2   9   9      189.41      233.09     10.56 o 
   3   9   9      281.74      320.12     14.54 o 
   4   9   9        7.23        6.59      5.56 o 
   5   9   9      300.56      284.76     14.77 o 
  -9  10   9      379.94      390.32     25.42 o 
  -8  10   9      292.26      313.98     11.70 o 
  -7  10   9       60.89       67.98      6.68 o 
  -6  10   9      677.85      624.92     15.37 o 
  -5  10   9       20.05       28.07      5.87 o 
  -4  10   9       45.38       40.29      5.70 o 
  -3  10   9       55.66       66.42      7.63 o 
  -2  10   9      248.86      216.61      9.41 o 
  -1  10   9      439.97      405.98     11.78 o 
   0  10   9       30.01       33.44      5.26 o 
   1  10   9      319.50      321.96     10.96 o 
   2  10   9       50.22       47.94      6.33 o 
   3  10   9      379.76      385.35     13.24 o 
   4  10   9      726.15      737.33     22.90 o 
  -7  11   9      224.02      248.58     14.00 o 
  -6  11   9       25.79       17.67      6.48 o 
  -5  11   9      492.58      469.82     24.30 o 
  -4  11   9      185.39      183.15     16.80 o 
  -3  11   9        3.78        5.38      5.58 o 
  -2  11   9       32.83       42.04      6.20 o 
  -1  11   9      113.08      120.53      8.13 o 
   0  11   9      383.79      398.95     13.36 o 
   1  11   9       96.61      107.55      9.94 o 
   2  11   9      144.51      152.46     11.68 o 
  -4  12   9      221.53      215.88     13.39 o 
  -3  12   9       88.06       77.76      8.85 o 
  -2  12   9       42.62       45.86      7.38 o 
  -1  12   9      179.27      186.48     11.69 o 
 -14   0  10      275.58      293.68     13.48 o 
 -13   0  10       83.86       85.21      6.97 o 
 -12   0  10      981.78      973.31     26.98 o 
 -11   0  10        0.90        2.11      3.55 o 
 -10   0  10     2081.65     2146.45     38.20 o 
  -9   0  10      994.84     1075.14     24.12 o 
  -8   0  10     1861.13     1865.31     28.91 o 
  -7   0  10      615.19      617.51     31.71 o 
  -6   0  10     3393.47     3712.80     65.56 o 
  -5   0  10     2653.13     2533.74     23.22 o 
  -4   0  10     2363.31     2566.47     70.11 o 
  -3   0  10     3692.82     4269.28     83.63 o 
  -2   0  10     1462.71     1204.14     46.42 o 
  -1   0  10      552.06      509.82     23.33 o 
   0   0  10     4500.49     4242.50     77.11 o 
   1   0  10      653.60      781.52     33.11 o 
   2   0  10     1159.38     1106.58     26.62 o 
   3   0  10     2566.98     2495.05     72.85 o 
   4   0  10     1302.32     1260.46     33.53 o 
   5   0  10      690.01      591.88     26.36 o 
   6   0  10      557.44      500.81     23.06 o 
   7   0  10     1176.93     1123.69     37.60 o 
   8   0  10      539.05      544.00     27.58 o 
   9   0  10      101.50       88.70     14.19 o 
 -14   1  10      210.57      215.78     10.27 o 
 -13   1  10      320.36      328.52     10.72 o 
 -12   1  10      345.13      329.59      9.90 o 
 -11   1  10     1999.79     1935.50     42.76 o 
 -10   1  10        1.06       19.17      3.90 o 
  -9   1  10      542.32      511.90     12.19 o 
  -8   1  10     1344.17     1381.00     22.47 o 
  -7   1  10     2924.26     2892.17     44.40 o 
  -6   1  10     3425.24     3068.92     57.56 o 
  -5   1  10      186.46      255.60      9.37 o 
  -4   1  10     3975.70     4103.27     63.90 o 
  -3   1  10     1632.17     1515.33     26.18 o 
  -2   1  10     1890.91     1862.07     53.13 o 
  -1   1  10     6029.13     5636.48     89.66 o 
   0   1  10       23.41       30.64     11.34 o 
   1   1  10      866.63      846.88     34.06 o 
   2   1  10     2793.27     2793.13     45.11 o 
   3   1  10       76.84      110.21     10.70 o 
   4   1  10     1181.90     1054.26     26.42 o 
   5   1  10      754.27      726.12     26.49 o 
   6   1  10     1234.32     1157.84     27.72 o 
   7   1  10      570.90      527.75     14.15 o 
   8   1  10      131.40      188.77     10.71 o 
   9   1  10      149.52      204.40     40.09 o 
 -14   2  10        0.49        3.39      5.30 o 
 -13   2  10      352.82      348.44     11.94 o 
 -12   2  10      550.85      511.69     13.68 o 
 -11   2  10      173.82      187.57      8.10 o 
 -10   2  10      464.76      507.12     11.68 o 
  -9   2  10      669.43      686.32     16.46 o 
  -8   2  10     1820.68     1902.32     26.59 o 
  -7   2  10      799.88      702.79      9.66 o 
  -6   2  10      761.71      785.84     11.76 o 
  -5   2  10     3130.86     2969.75     32.18 o 
  -4   2  10     1022.98     1091.44     18.00 o 
  -3   2  10     1175.98     1343.47     27.84 o 
  -2   2  10     1762.80     1999.36     69.32 o 
  -1   2  10      970.55      943.25      6.84 o 
   0   2  10     4358.00     4746.79     69.63 o 
   1   2  10     2385.18     2364.42     41.39 o 
   2   2  10      107.96      111.79     18.89 o 
   3   2  10       20.25       30.55      7.25 o 
   4   2  10     1017.96      924.18     14.72 o 
   5   2  10      711.47      718.18     21.67 o 
   6   2  10       74.00       76.94      6.41 o 
   7   2  10      170.26      145.38      8.71 o 
   8   2  10       91.75      108.08      7.46 o 
 -14   3  10        8.73        6.79      5.44 o 
 -13   3  10        0.53        1.65      3.64 o 
 -12   3  10       72.70      105.69      7.28 o 
 -11   3  10      390.26      359.99     10.80 o 
 -10   3  10      126.58      171.21     11.22 o 
  -9   3  10        8.48        8.75      3.59 o 
  -8   3  10       15.91       23.36      3.74 o 
  -7   3  10      138.22      144.19      6.37 o 
  -6   3  10      992.74      980.46     10.80 o 
  -5   3  10      892.79     1375.51     24.17 o 
  -4   3  10       31.97       26.67      4.51 o 
  -3   3  10      433.97      447.80      7.77 o 
  -2   3  10      459.15      395.19     15.86 o 
  -1   3  10     1146.10     1186.87     15.17 o 
   0   3  10       29.07       27.27      4.07 o 
   1   3  10       33.79       29.62      2.74 o 
   2   3  10      924.60      842.07     17.18 o 
   3   3  10      895.09      860.74     18.62 o 
   4   3  10      190.12      152.69      8.16 o 
   5   3  10        0.41        6.77      4.92 o 
   6   3  10        1.02        1.38      3.52 o 
   7   3  10        0.06        0.78      3.91 o 
   8   3  10       18.20       25.05      5.42 o 
 -14   4  10       83.50       89.53     10.21 o 
 -13   4  10       20.87       27.08      6.62 o 
 -12   4  10       31.18       33.65      4.48 o 
 -11   4  10       22.21       16.65      6.44 o 
 -10   4  10       77.22       80.89     20.20 o 
  -9   4  10      163.25      172.89      8.97 o 
  -8   4  10      326.97      295.62     15.27 o 
  -7   4  10      457.20      500.21     13.36 o 
  -6   4  10      673.83      622.23     13.79 o 
  -5   4  10      250.56      306.28      6.48 o 
  -4   4  10      280.47      268.32      5.10 o 
  -3   4  10      128.91      121.23     10.49 o 
  -2   4  10     1405.73     1424.34     18.75 o 
  -1   4  10        1.03        0.70      1.97 o 
   0   4  10      118.45      140.99      5.83 o 
   1   4  10     1715.55     1690.03     29.93 o 
   2   4  10      389.96      353.15     10.75 o 
   3   4  10       90.30      113.50      7.84 o 
   4   4  10       20.79        9.62      3.37 o 
   5   4  10       18.01       40.68      4.61 o 
   6   4  10       10.87       12.24      4.70 o 
   7   4  10       55.95       54.67      6.40 o 
   8   4  10      187.88      232.54     16.84 o 
 -13   5  10      595.92      634.73     37.83 o 
 -12   5  10       14.49       30.18      5.03 o 
 -11   5  10       16.32       15.34      6.12 o 
 -10   5  10       87.84       81.56      4.87 o 
  -9   5  10      326.48      320.12     11.46 o 
  -8   5  10       35.97       38.81      6.96 o 
  -7   5  10      502.53      445.19     12.08 o 
  -6   5  10     1966.87     1987.12     34.27 o 
  -5   5  10      294.28      501.75      9.08 o 
  -4   5  10       94.21       60.31      3.64 o 
  -3   5  10     1577.48     1683.52     25.16 o 
  -2   5  10      361.45      367.27      8.94 o 
  -1   5  10      166.57      160.46      9.11 o 
   0   5  10     1087.11     1125.06     11.11 o 
   1   5  10       86.54       90.77      6.05 o 
   2   5  10      581.35      551.35     15.09 o 
   3   5  10      378.57      346.76     11.77 o 
   4   5  10      186.99      202.76      9.54 o 
   5   5  10        5.13      117.12     12.60 o 
   6   5  10      229.55      244.21      9.89 o 
   7   5  10       45.26       57.24      7.23 o 
   8   5  10      151.56      165.34     11.09 o 
 -13   6  10       33.08       38.72     11.05 o 
 -12   6  10      309.25      354.69     16.02 o 
 -11   6  10        0.58        5.18      5.40 o 
 -10   6  10      540.33      602.20     15.50 o 
  -9   6  10      484.80      483.04     12.38 o 
  -8   6  10      112.41      122.15      5.64 o 
  -7   6  10     1168.79     1169.00     34.11 o 
  -6   6  10        6.80       11.72      3.61 o 
  -5   6  10      360.50      306.76      8.73 o 
  -4   6  10      141.83      136.23      6.56 o 
  -3   6  10       85.89       99.56     13.27 o 
  -2   6  10     3729.55     3584.68     47.30 o 
  -1   6  10      159.23      175.64      5.23 o 
   0   6  10      208.91      254.05      8.60 o 
   1   6  10      109.82      123.45      6.82 o 
   2   6  10      731.73      697.26     14.14 o 
   3   6  10      865.57      865.99     18.48 o 
   4   6  10        2.90        3.62      3.70 o 
   5   6  10      501.35      457.38     11.95 o 
   6   6  10        3.01        5.94      4.48 o 
   7   6  10       81.58      107.52      8.42 o 
 -12   7  10      163.45      158.16     12.24 o 
 -11   7  10      195.01      170.88     12.03 o 
 -10   7  10       15.80       21.40      4.80 o 
  -9   7  10      822.45      780.33     25.42 o 
  -8   7  10     1649.80     1466.22     37.59 o 
  -7   7  10      135.69      110.27      6.39 o 
  -6   7  10      162.42      188.99     10.07 o 
  -5   7  10       74.48       51.97      4.97 o 
  -4   7  10     1423.31     1443.17     26.34 o 
  -3   7  10     2252.44     2070.29     27.22 o 
  -2   7  10      636.66      644.48     14.08 o 
  -1   7  10      658.63      647.52     15.91 o 
   0   7  10       50.57       45.13      5.24 o 
   1   7  10     1656.05     1695.29     41.50 o 
   2   7  10     1289.34     1266.99     31.62 o 
   3   7  10      181.65      215.26     12.56 o 
   4   7  10      829.37      835.82     21.84 o 
   5   7  10       93.87       83.11      7.09 o 
   6   7  10      155.66      173.82     10.03 o 
 -11   8  10       20.88       24.12      5.42 o 
 -10   8  10      358.10      358.31     13.48 o 
  -9   8  10       11.96        5.48      4.09 o 
  -8   8  10       35.34       42.09      5.25 o 
  -7   8  10     1051.72      968.09     21.57 o 
  -6   8  10       92.16       75.23      6.30 o 
  -5   8  10      248.35      253.76     10.50 o 
  -4   8  10       72.19       79.22      6.40 o 
  -3   8  10      993.15      966.32     15.08 o 
  -2   8  10     1404.13     1378.24     35.61 o 
  -1   8  10       56.37       52.70      5.50 o 
   0   8  10      229.73      242.66      8.72 o 
   1   8  10       33.86       35.61      4.76 o 
   2   8  10     1082.70     1033.03     24.99 o 
   3   8  10      848.72      837.65     25.04 o 
   4   8  10       12.89       10.58      6.79 o 
   5   8  10      146.04      171.03     11.56 o 
   6   8  10       74.28       92.25     10.52 o 
 -10   9  10      148.70      173.82      9.66 o 
  -9   9  10       70.98       59.59      8.26 o 
  -8   9  10      117.38       92.96      7.65 o 
  -7   9  10       45.73       34.14      5.22 o 
  -6   9  10       72.58       89.91      6.89 o 
  -5   9  10       77.67      109.84     15.04 o 
  -4   9  10       44.19       42.77      6.34 o 
  -3   9  10      227.62      230.78      8.16 o 
  -2   9  10        1.53        1.11      3.34 o 
  -1   9  10      105.22      106.53      7.38 o 
   0   9  10      108.44      111.96      6.73 o 
   1   9  10        6.77        6.99      3.95 o 
   2   9  10      132.69      145.64      8.65 o 
   3   9  10      170.28      172.39     12.26 o 
   4   9  10       53.87       52.78     10.68 o 
   5   9  10       44.38      118.24     15.73 o 
  -9  10  10       42.78       42.71      6.63 o 
  -8  10  10      151.79      143.19      8.78 o 
  -7  10  10        0.41        3.17      4.16 o 
  -6  10  10       91.39      106.89      7.85 o 
  -5  10  10        0.31        0.61      4.33 o 
  -4  10  10      108.71       79.99      8.06 o 
  -3  10  10        6.34       12.24      4.50 o 
  -2  10  10       30.08       23.20      4.36 o 
  -1  10  10       57.46       52.09      5.92 o 
   0  10  10       16.44       10.29      4.17 o 
   1  10  10        4.59        7.81      4.44 o 
   2  10  10       18.91       14.33      4.81 o 
   3  10  10       75.25       74.15      7.47 o 
  -7  11  10       86.92      103.15     10.28 o 
  -6  11  10      140.89      145.90     11.77 o 
  -5  11  10       52.04       83.15      8.88 o 
  -4  11  10       10.31        8.14      5.43 o 
  -3  11  10       72.37       56.42      7.62 o 
  -2  11  10       10.74       25.97      8.36 o 
  -1  11  10       70.03       88.73      7.65 o 
   0  11  10       80.86       97.52      7.84 o 
   1  11  10        1.09        4.43      4.37 o 
 -14   1  11       16.20        6.45      5.97 o 
 -13   1  11        1.79        2.16      3.74 o 
 -12   1  11       93.33       94.95      5.56 o 
 -11   1  11        0.29        6.86      3.18 o 
 -10   1  11      379.20      370.21     10.49 o 
  -9   1  11      296.66      310.82     11.70 o 
  -8   1  11       29.82       33.68      3.27 o 
  -7   1  11      871.94      842.36     11.31 o 
  -6   1  11      175.21      131.36      6.07 o 
  -5   1  11      174.73      207.71      8.02 o 
  -4   1  11     1308.29     1363.50     12.95 o 
  -3   1  11      212.71      198.22      9.19 o 
  -2   1  11      785.41      821.15     15.38 o 
  -1   1  11      346.69      417.73     14.92 o 
   0   1  11       16.29       32.81      7.31 o 
   1   1  11        1.76        8.94      4.91 o 
   2   1  11       30.07       39.94      9.71 o 
   3   1  11       87.54       89.98     12.62 o 
   4   1  11     1003.59      978.33     24.01 o 
   5   1  11       35.15       55.30      8.46 o 
   6   1  11       47.56       45.01      6.98 o 
   7   1  11      210.38      252.39     14.25 o 
   8   1  11       81.23      116.05     10.59 o 
 -14   2  11       71.07       70.81      7.28 o 
 -13   2  11      320.09      305.71     11.92 o 
 -12   2  11       14.13       18.74      4.51 o 
 -11   2  11      410.70      445.58     12.12 o 
 -10   2  11      361.15      369.05      9.87 o 
  -9   2  11      225.81      210.70      6.35 o 
  -8   2  11     1018.02     1058.13     19.96 o 
  -7   2  11      299.01      292.54      7.13 o 
  -6   2  11     4459.21     4544.87     55.83 o 
  -5   2  11      823.53      809.52     12.49 o 
  -4   2  11     2687.52     2483.17     23.43 o 
  -3   2  11     2937.78     3015.13     49.14 o 
  -2   2  11       64.73       82.49      4.31 o 
  -1   2  11     2437.73     2298.33     41.01 o 
   0   2  11       54.00       52.12      4.15 o 
   1   2  11      368.55      305.29      6.55 o 
   2   2  11       72.13       88.55      9.68 o 
   3   2  11      988.31     1061.43     47.80 o 
   4   2  11      656.41      609.91     20.60 o 
   5   2  11       20.90      148.40     14.14 o 
   6   2  11      407.75      334.61     11.78 o 
   7   2  11      160.54      188.52     10.08 o 
   8   2  11      109.72      130.29     10.77 o 
 -14   3  11       35.79       35.98      7.03 o 
 -13   3  11       24.35       18.17      4.21 o 
 -12   3  11      619.95      563.68     22.78 o 
 -11   3  11       13.07       14.36      5.02 o 
 -10   3  11      343.80      446.94     35.58 o 
  -9   3  11        2.21        1.65      3.54 o 
  -8   3  11     1413.67     1350.89     21.91 o 
  -7   3  11     3108.87     2957.97     45.27 o 
  -6   3  11      198.78      193.38      8.16 o 
  -5   3  11     4002.31     3906.93     37.64 o 
  -4   3  11     1003.39     1010.78     11.63 o 
  -3   3  11     1795.58     1828.12     27.69 o 
  -2   3  11     5119.69     5028.45     65.78 o 
  -1   3  11       51.55       37.58      6.87 o 
   0   3  11     3596.84     3932.97     95.52 o 
   1   3  11      787.85      763.02     39.15 o 
   2   3  11     1891.92     1933.35     61.77 o 
   3   3  11     1330.03     1396.19     61.35 o 
   4   3  11        9.62        8.31      4.93 o 
   5   3  11      597.06      626.26     14.70 o 
   6   3  11      517.51      546.26     14.80 o 
   7   3  11       86.96       80.92      8.42 o 
   8   3  11      226.98      222.65     11.36 o 
 -14   4  11       92.17       91.32     10.52 o 
 -13   4  11      441.03      398.66     17.09 o 
 -12   4  11       73.92       73.24      5.79 o 
 -11   4  11     1008.34      980.64     27.74 o 
 -10   4  11      167.88      140.65      9.94 o 
  -9   4  11      523.70      576.58     14.73 o 
  -8   4  11      390.17      374.20      9.32 o 
  -7   4  11       70.05       59.94      6.54 o 
  -6   4  11     2397.64     2292.42     40.72 o 
  -5   4  11      134.92      163.56      6.71 o 
  -4   4  11     1239.21     1286.43     19.01 o 
  -3   4  11     1046.72     1120.69     16.77 o 
  -2   4  11     1821.60     1756.19     18.72 o 
  -1   4  11     2433.92     2304.48     40.45 o 
   0   4  11      448.00      481.65     18.87 o 
   1   4  11     1060.61     1047.44     28.07 o 
   2   4  11     1094.60      994.34     22.37 o 
   3   4  11      366.80      432.91     24.81 o 
   4   4  11      978.76      959.85     21.09 o 
   5   4  11       95.42      103.05      9.04 o 
   6   4  11      181.02      188.11      9.71 o 
   7   4  11      202.15      225.34     11.00 o 
 -13   5  11        6.66        2.27      5.60 o 
 -12   5  11      563.58      552.13     35.37 o 
 -11   5  11       22.07       14.28      6.92 o 
 -10   5  11      528.84      554.66     17.55 o 
  -9   5  11      484.39      419.38     11.20 o 
  -8   5  11      170.71      180.96      7.01 o 
  -7   5  11      723.65      746.12     15.57 o 
  -6   5  11       12.28       20.59      4.10 o 
  -5   5  11      712.13      749.02     14.93 o 
  -4   5  11      309.05      301.78      5.35 o 
  -3   5  11        5.36       14.21      5.19 o 
  -2   5  11      362.90      477.20     20.05 o 
  -1   5  11       14.55       17.15      4.84 o 
   0   5  11      179.19      196.28     11.97 o 
   1   5  11       23.51       18.57      6.90 o 
   2   5  11      680.83      645.47     16.24 o 
   3   5  11      669.20      681.22     23.70 o 
   4   5  11        7.83        7.10      3.76 o 
   5   5  11      273.15      219.14      9.90 o 
   6   5  11       28.52       19.64      5.24 o 
   7   5  11      213.69      276.91     15.74 o 
 -13   6  11      198.94      227.91     14.55 o 
 -12   6  11       90.94      108.24     10.18 o 
 -11   6  11       54.30       52.04      7.75 o 
 -10   6  11        0.51        2.92      3.40 o 
  -9   6  11      170.65      182.89      7.69 o 
  -8   6  11      258.02      258.95     10.95 o 
  -7   6  11       84.43       66.60      6.61 o 
  -6   6  11      148.79      180.54      7.47 o 
  -5   6  11       15.13      161.67     13.31 o 
  -4   6  11      195.15      128.93      4.64 o 
  -3   6  11      278.48      255.78     10.08 o 
  -2   6  11     1081.34     1076.29     15.10 o 
  -1   6  11      213.24      231.76      6.62 o 
   0   6  11      522.41      566.84     23.73 o 
   1   6  11      695.96      620.01     13.33 o 
   2   6  11      352.61      413.70     13.22 o 
   3   6  11       24.26       16.63      4.05 o 
   4   6  11      212.31      235.94     10.26 o 
   5   6  11       11.68       48.11      7.48 o 
   6   6  11       86.34       86.30      7.87 o 
 -12   7  11        5.65        0.57      5.43 o 
 -11   7  11       41.54       44.24      7.69 o 
 -10   7  11        0.65        1.01      3.45 o 
  -9   7  11       34.93       22.00      4.56 o 
  -8   7  11       32.67       35.90      5.31 o 
  -7   7  11      385.53      313.26     13.67 o 
  -6   7  11       39.84       37.33      3.99 o 
  -5   7  11       18.37       88.53      6.67 o 
  -4   7  11      201.42      208.60      7.40 o 
  -3   7  11       67.46       65.08      4.44 o 
  -2   7  11      831.72      798.19     15.01 o 
  -1   7  11       86.85      101.75      6.03 o 
   0   7  11       74.46       62.16      5.38 o 
   1   7  11       27.13       25.66      6.70 o 
   2   7  11       68.69       63.70      7.24 o 
   3   7  11      165.34      165.35     11.01 o 
   4   7  11       38.40       43.69      5.88 o 
   5   7  11       18.80       14.38      4.64 o 
   6   7  11        0.29        1.09      4.39 o 
 -11   8  11      147.62      113.87     10.47 o 
 -10   8  11      132.24      127.68      8.59 o 
  -9   8  11      346.80      316.63     11.54 o 
  -8   8  11      187.63      192.85      9.34 o 
  -7   8  11       34.70       40.16      4.94 o 
  -6   8  11      640.05      587.75     16.02 o 
  -5   8  11        0.32        2.42      3.76 o 
  -4   8  11      372.64      336.06     11.19 o 
  -3   8  11      448.30      462.22     10.68 o 
  -2   8  11       63.97       62.48      4.64 o 
  -1   8  11       63.61       59.50      6.18 o 
   0   8  11       14.83       11.84      4.28 o 
   1   8  11       55.46       73.78      6.81 o 
   2   8  11       34.18       49.21      8.70 o 
   3   8  11      165.09      161.90     11.95 o 
   4   8  11      103.81      112.48     11.53 o 
   5   8  11        5.38        3.33      5.96 o 
 -10   9  11      735.04      764.60     19.01 o 
  -9   9  11      157.46      136.03      8.54 o 
  -8   9  11       60.56       76.26      6.79 o 
  -7   9  11      215.65      206.91      9.08 o 
  -6   9  11      296.12      258.91     13.19 o 
  -5   9  11      660.44      640.99     16.21 o 
  -4   9  11      134.20      115.36      6.20 o 
  -3   9  11      173.48      205.45     11.97 o 
  -2   9  11       62.33       61.74      5.25 o 
  -1   9  11      164.47      156.94      8.38 o 
   0   9  11      936.29     1063.16     22.93 o 
   1   9  11      514.60      475.57     12.69 o 
   2   9  11       81.49       87.02      7.51 o 
   3   9  11      145.71      176.60     19.12 o 
   4   9  11       85.71      111.86     11.33 o 
  -9  10  11       92.28      120.48      9.54 o 
  -8  10  11      164.37      160.31      9.74 o 
  -7  10  11       63.43       63.45      6.76 o 
  -6  10  11      222.01      215.92     10.14 o 
  -5  10  11       28.94       23.93      4.69 o 
  -4  10  11      397.66      405.53     16.18 o 
  -3  10  11       33.74       31.84      6.25 o 
  -2  10  11      167.88      181.15      8.60 o 
  -1  10  11      288.04      301.33     21.38 o 
   0  10  11       13.76       11.34      4.63 o 
   1  10  11      786.45      764.84     19.35 o 
   2  10  11      641.58      622.72     16.90 o 
  -7  11  11      176.73      202.41     19.14 o 
  -6  11  11       10.57        5.46      5.52 o 
  -5  11  11      222.78      220.62     12.87 o 
  -4  11  11        0.73        1.49      4.94 o 
  -3  11  11      189.21      159.89     11.83 o 
  -2  11  11      167.58      199.42     12.06 o 
  -1  11  11       35.72       39.68      6.12 o 
   0  11  11      215.53      214.53      9.77 o 
 -14   0  12      152.60      130.05     16.23 o 
 -13   0  12      126.43      163.44     11.23 o 
 -12   0  12      498.00      507.57     16.50 o 
 -11   0  12      287.23      310.44     13.02 o 
 -10   0  12      647.32      805.33     41.22 o 
  -9   0  12     1662.51     1578.80     37.58 o 
  -8   0  12     2978.92     3056.16     58.17 o 
  -7   0  12     2108.25     2073.51     65.53 o 
  -6   0  12     1467.32     1528.37     43.12 o 
  -5   0  12     1359.19     1236.74     46.84 o 
  -4   0  12     1554.41     1624.15     32.40 o 
  -3   0  12      610.47      683.23     27.89 o 
  -2   0  12     1195.95     1243.46     43.81 o 
  -1   0  12      206.88      275.03     14.69 o 
   0   0  12      810.06      918.13     34.53 o 
   1   0  12      908.58      866.23     37.67 o 
   2   0  12       39.84       44.39     10.82 o 
   3   0  12     1129.26     1010.13     46.84 o 
   4   0  12      578.52      538.86     31.27 o 
   5   0  12      282.09      277.33     16.73 o 
   6   0  12      265.88      257.58     22.67 o 
   7   0  12      301.85      266.78     20.91 o 
 -14   1  12       22.57       23.21      5.95 o 
 -13   1  12      135.46      144.57      8.06 o 
 -12   1  12      424.58      433.42     11.00 o 
 -11   1  12     1581.10     1466.53     29.32 o 
 -10   1  12       18.10       27.14      4.58 o 
  -9   1  12      531.04      538.44      9.39 o 
  -8   1  12     1102.90     1102.96     31.70 o 
  -7   1  12     1601.59     1570.14     28.53 o 
  -6   1  12     1847.27     1917.53     22.87 o 
  -4   1  12     1610.06     1674.87     23.65 o 
  -3   1  12      500.25      513.28     42.66 o 
  -2   1  12      468.31      478.90     42.93 o 
  -1   1  12     2569.74     2517.64     48.27 o 
   0   1  12       12.02       22.41      6.78 o 
   1   1  12      129.66      125.69      6.23 o 
   2   1  12      569.80      540.61     16.49 o 
   3   1  12       99.61      120.40      8.65 o 
   4   1  12      733.01      678.88     22.58 o 
   5   1  12       14.01       15.33      6.12 o 
   6   1  12      640.19      616.20     19.38 o 
   7   1  12      201.00      210.58     13.35 o 
 -14   2  12        2.69        1.51      4.30 o 
 -13   2  12      186.75      170.36      9.06 o 
 -12   2  12      155.61      141.67      8.06 o 
 -11   2  12      321.13      333.23      9.58 o 
 -10   2  12      362.82      361.15     13.19 o 
  -9   2  12      492.98      476.91      9.67 o 
  -8   2  12      289.66      300.84      7.82 o 
  -7   2  12      261.70      262.67      6.97 o 
  -6   2  12      294.50      306.43      6.37 o 
  -5   2  12      513.04      508.98     11.89 o 
  -4   2  12      126.43      151.86      2.68 o 
  -3   2  12      482.33      586.29     27.64 o 
  -2   2  12       67.71      133.96     12.79 o 
  -1   2  12      337.06      321.09      9.73 o 
   0   2  12     1114.67     1286.79     35.37 o 
   1   2  12      119.68      124.53     31.82 o 
   2   2  12      202.47      204.97      9.07 o 
   3   2  12      125.03      137.42     18.72 o 
   4   2  12      228.47      191.87     17.90 o 
   5   2  12      251.70      254.36     16.73 o 
   6   2  12       54.42       50.18      8.34 o 
   7   2  12      217.96      215.72     13.89 o 
 -14   3  12        0.74        1.82      4.18 o 
 -13   3  12        6.54       14.82      4.33 o 
 -12   3  12       26.48       45.73      5.73 o 
 -11   3  12        2.94        5.16      3.45 o 
 -10   3  12        5.03        7.07      4.04 o 
  -9   3  12        1.29        1.26      3.47 o 
  -8   3  12        0.96       10.16      2.70 o 
  -7   3  12       43.02       39.96      4.80 o 
  -6   3  12        0.97        2.53      1.94 o 
  -5   3  12       99.77      330.05      9.78 o 
  -4   3  12      149.63      193.86      5.16 o 
  -3   3  12      272.77      257.38      6.77 o 
  -2   3  12      171.67      248.91     65.83 o 
  -1   3  12       31.01       38.79      3.74 o 
   0   3  12      158.41      156.86      6.21 o 
   1   3  12      215.57      184.37      8.41 o 
   3   3  12        7.57        8.43      6.16 o 
   4   3  12        2.61        0.97      4.66 o 
   5   3  12      192.94      217.46     16.43 o 
   6   3  12        4.10        3.21      4.20 o 
   7   3  12       13.52       22.54      5.64 o 
 -14   4  12       21.20       29.37      7.13 o 
 -13   4  12        3.50        8.51      4.47 o 
 -12   4  12       20.22       28.23      5.22 o 
 -11   4  12       12.04        6.08      4.83 o 
 -10   4  12      557.04      503.36     18.49 o 
  -9   4  12      165.02      123.20      9.14 o 
  -8   4  12      113.93      134.20      6.43 o 
  -7   4  12      804.27      848.12     19.64 o 
  -6   4  12      401.58      405.58     14.57 o 
  -5   4  12      553.78      600.37     14.43 o 
  -4   4  12      208.07      191.24      7.00 o 
  -3   4  12       15.31       18.91      5.72 o 
  -2   4  12      813.17      792.73     33.46 o 
  -1   4  12      124.69      109.14      7.37 o 
   0   4  12      247.20      264.27      9.53 o 
   1   4  12       77.59       61.21      7.61 o 
   2   4  12      808.41      743.30     21.43 o 
   3   4  12      827.88      847.13     17.59 o 
   4   4  12       78.89       68.89      7.43 o 
   5   4  12      183.75      213.73     11.13 o 
   6   4  12        0.16        2.79      4.51 o 
   7   4  12      124.02      123.43      9.09 o 
 -13   5  12      619.64      590.01     16.85 o 
 -12   5  12       36.43       49.89      8.58 o 
 -11   5  12       43.69       34.29      5.13 o 
 -10   5  12        3.80       11.76      5.17 o 
  -9   5  12     1840.30     1646.02     27.32 o 
  -8   5  12     2485.24     2210.09     37.25 o 
  -7   5  12       10.55       16.82      2.96 o 
  -6   5  12      420.58      328.60     14.08 o 
  -5   5  12       15.21      120.04     11.43 o 
  -4   5  12      429.05      402.91     13.39 o 
  -3   5  12     5613.77     5471.25     68.00 o 
  -2   5  12       16.93       38.09     10.56 o 
  -1   5  12      640.74      663.32     26.47 o 
   0   5  12      392.04      421.22     25.09 o 
   1   5  12      750.20      751.95     20.53 o 
   2   5  12      750.61      724.29     14.98 o 
   3   5  12      227.08      181.47      8.36 o 
   4   5  12      696.11      660.42     16.57 o 
   5   5  12        6.12       21.38      4.90 o 
   6   5  12      290.26      333.12     19.14 o 
 -13   6  12      119.23      131.57     11.54 o 
 -12   6  12      413.86      415.49     17.26 o 
 -11   6  12        7.44       18.65      5.66 o 
 -10   6  12      615.69      641.27     54.69 o 
  -9   6  12      323.70      308.65     12.98 o 
  -8   6  12      211.48      212.17      9.61 o 
  -7   6  12     2632.61     2540.50     43.48 o 
  -6   6  12        4.05        6.44      2.84 o 
  -5   6  12      533.96      535.29     13.59 o 
  -4   6  12       95.57       91.72      5.64 o 
  -3   6  12      680.36      739.86     14.89 o 
  -2   6  12     3478.10     3388.14     45.25 o 
  -1   6  12       36.43       43.87      5.33 o 
   0   6  12      397.16      457.89     18.85 o 
   1   6  12      185.11      192.48     10.76 o 
   2   6  12      826.24      788.21     18.37 o 
   3   6  12      619.73      650.95     16.88 o 
   4   6  12        6.42        6.79      4.52 o 
   5   6  12      374.49      403.19     14.36 o 
   6   6  12        5.73        6.75      4.69 o 
 -12   7  12       94.41       97.25     16.61 o 
 -11   7  12      302.62      284.32     32.71 o 
 -10   7  12       74.78       72.05      6.38 o 
  -9   7  12      202.94      219.90     11.83 o 
  -8   7  12      347.78      347.27     10.42 o 
  -7   7  12      261.77      245.09      8.04 o 
  -6   7  12     1133.78     1097.78     30.23 o 
  -5   7  12       11.40       49.86      4.83 o 
  -4   7  12      902.23      823.39     28.91 o 
  -3   7  12     1208.10     1203.27     16.64 o 
  -2   7  12     2011.50     1939.97     24.55 o 
  -1   7  12     3987.01     3887.40     71.98 o 
   0   7  12      615.14      611.24     15.09 o 
   2   7  12      572.33      537.98     15.81 o 
   4   7  12      405.10      382.25     16.66 o 
   5   7  12       63.73       86.03      9.39 o 
 -11   8  12        7.61       11.53      6.07 o 
 -10   8  12      207.71      236.74     10.21 o 
  -9   8  12       47.60       36.27      6.59 o 
  -8   8  12       83.34       87.95      7.69 o 
  -7   8  12      501.22      479.79     13.75 o 
  -6   8  12        0.46        1.51      3.41 o 
  -5   8  12      667.96      651.98     15.97 o 
  -4   8  12      250.76      254.29      9.67 o 
  -3   8  12      320.80      298.09      9.28 o 
  -2   8  12      792.97      776.41     18.03 o 
  -1   8  12      317.76      313.45     16.87 o 
   0   8  12     1572.33     1808.48     33.27 o 
   1   8  12      384.36      373.28     16.11 o 
   2   8  12      146.94      147.70     12.05 o 
   3   8  12      305.65      325.11     15.97 o 
   4   8  12        6.85       14.89      6.49 o 
 -10   9  12       72.22       78.21      7.93 o 
  -9   9  12      104.84      108.71      8.53 o 
  -8   9  12      279.93      255.78     10.76 o 
  -7   9  12      114.85       91.65      7.16 o 
  -6   9  12       99.73       84.39     10.73 o 
  -5   9  12      132.84      128.08      8.61 o 
  -4   9  12        3.25        1.73      3.65 o 
  -3   9  12       14.68       22.55      5.67 o 
  -2   9  12       23.48       25.91      4.78 o 
  -1   9  12       87.43       81.67      6.36 o 
   0   9  12        0.01        1.47      4.02 o 
   1   9  12      271.88      292.26     10.73 o 
   2   9  12       27.24       20.44      5.30 o 
   3   9  12       70.52       74.01      9.34 o 
  -8  10  12       59.72       69.84     12.33 o 
  -7  10  12       39.99       42.53      9.54 o 
  -6  10  12      332.44      320.79     11.67 o 
  -5  10  12       28.28       15.61      4.50 o 
  -4  10  12      247.53      216.45     12.89 o 
  -3  10  12       50.10       53.43      7.19 o 
  -2  10  12       52.33       49.86      7.28 o 
  -1  10  12       75.12       77.98      7.05 o 
   0  10  12        3.52        7.61      4.30 o 
   1  10  12       12.78       11.56      4.92 o 
  -6  11  12      103.07       93.90      9.75 o 
  -5  11  12      229.16      245.41     12.93 o 
  -4  11  12       14.40       17.77      6.03 o 
  -3  11  12        0.44        2.13      5.07 o 
  -2  11  12        1.98        6.38      5.61 o 
  -1  11  12       94.48       84.54      8.89 o 
 -14   1  13       12.83        9.56      4.51 o 
 -13   1  13      417.79      405.85     12.11 o 
 -12   1  13      915.58      877.68     19.44 o 
 -11   1  13       51.41       38.69      5.15 o 
 -10   1  13        8.46       28.82      5.47 o 
  -9   1  13      416.83      434.79      8.87 o 
  -8   1  13      176.77      199.58     18.21 o 
  -7   1  13     1151.83     1144.69     23.57 o 
  -6   1  13      757.08      791.53      9.38 o 
  -5   1  13       13.20        6.97      2.05 o 
  -4   1  13      189.12      210.47      4.25 o 
  -3   1  13        8.74        2.94      5.09 o 
  -2   1  13      208.09      397.53     23.36 o 
  -1   1  13      188.98      179.17      8.29 o 
   0   1  13      234.98      214.32      9.83 o 
   1   1  13      108.62      104.35      8.56 o 
   2   1  13      299.68      259.62      8.50 o 
   3   1  13       39.54       58.21      8.29 o 
   4   1  13      344.19      319.25     13.63 o 
   5   1  13      195.14      248.70     19.57 o 
   6   1  13       44.79       44.82      6.97 o 
   7   1  13       33.62       34.07     12.37 o 
 -14   2  13      100.28       98.94      8.68 o 
 -13   2  13      152.87      174.64      9.20 o 
 -12   2  13      201.11      173.11      9.01 o 
 -11   2  13     1437.44     1306.07     23.86 o 
 -10   2  13       31.18       31.02      5.95 o 
  -9   2  13      225.90      236.45     12.77 o 
  -8   2  13      251.65      264.34      8.19 o 
  -7   2  13      556.62      600.77     13.39 o 
  -6   2  13     3137.77     2987.64     36.71 o 
  -5   2  13     3182.99     3295.42     38.51 o 
  -4   2  13      267.30      260.96      8.33 o 
  -3   2  13      476.27      499.77      9.78 o 
  -2   2  13      629.54      581.30     15.79 o 
  -1   2  13     1295.05     1204.89     19.60 o 
   0   2  13        7.08        4.46      3.76 o 
   1   2  13     1579.29     1481.20     38.74 o 
   2   2  13      492.60      494.09     15.85 o 
   3   2  13     1127.07     1123.76     46.09 o 
   4   2  13      414.93      394.38     29.62 o 
   5   2  13      106.06      210.51     11.70 o 
   6   2  13      357.63      293.01     21.96 o 
   7   2  13      259.32      284.70     15.29 o 
 -14   3  13       59.93       63.57      7.32 o 
 -13   3  13       80.97       85.75      7.64 o 
 -12   3  13      224.59      218.53      9.05 o 
 -11   3  13      173.30      153.09      9.29 o 
 -10   3  13     1161.28     1229.52     26.51 o 
  -9   3  13      269.67      257.50     13.29 o 
  -8   3  13      674.10      723.59     15.92 o 
  -7   3  13     1216.37     1242.56     19.16 o 
  -6   3  13      570.48      550.27     10.11 o 
  -5   3  13     5902.80     5890.09     57.17 o 
  -4   3  13     3691.74     3600.55     51.63 o 
  -3   3  13      513.98      639.29     10.88 o 
  -2   3  13     1116.81     1193.54     18.85 o 
  -1   3  13       70.66       68.20      4.35 o 
   0   3  13     2045.14     2228.60     43.17 o 
   1   3  13      723.68      673.26     20.03 o 
   2   3  13     1709.18     1702.52     32.37 o 
   3   3  13      920.10     1006.15     48.26 o 
   4   3  13       95.90       92.07     11.39 o 
   5   3  13      415.63      400.73     15.34 o 
   6   3  13      262.07      259.43     14.21 o 
 -13   4  13      600.49      562.85     17.87 o 
 -12   4  13       31.90       37.28      5.39 o 
 -11   4  13      770.78      743.87     21.81 o 
 -10   4  13       65.87       68.72      6.38 o 
  -9   4  13     1041.86     1076.66     26.26 o 
  -8   4  13     1009.77      974.95     19.02 o 
  -7   4  13      135.59      125.69      8.62 o 
  -6   4  13     1238.08     1293.84     25.19 o 
  -5   4  13       16.79       20.72      5.45 o 
  -4   4  13     3298.90     3290.98     43.03 o 
  -3   4  13     5159.43     5043.69     60.93 o 
  -2   4  13       34.40       57.78      9.11 o 
  -1   4  13      669.67      667.11     28.96 o 
   0   4  13       94.90      101.92      8.54 o 
   1   4  13      878.69      818.33     23.77 o 
   2   4  13      589.39      566.31     17.73 o 
   3   4  13       70.09       83.22      8.95 o 
   4   4  13      466.12      437.57     23.04 o 
   5   4  13        8.37       17.39      7.74 o 
   6   4  13      306.41      316.11     34.12 o 
 -13   5  13       55.31       46.63      6.59 o 
 -12   5  13      717.18      689.97     21.64 o 
 -11   5  13      159.09      152.09     13.91 o 
 -10   5  13      473.97      520.73     17.86 o 
  -9   5  13      370.38      345.78     10.72 o 
  -8   5  13      175.84      218.35      7.80 o 
  -7   5  13      820.70      856.36     17.70 o 
  -6   5  13        1.98        1.30      3.31 o 
  -5   5  13      531.08      566.81     12.78 o 
  -4   5  13       83.89       60.72      4.68 o 
  -3   5  13      796.99      771.60     12.87 o 
  -2   5  13      638.06      668.70     12.92 o 
  -1   5  13       67.83       81.55      9.30 o 
   0   5  13      209.96      229.71     14.18 o 
   1   5  13       88.94       79.16      9.65 o 
   2   5  13      290.78      279.63     10.60 o 
   3   5  13      408.12      415.35     31.71 o 
   4   5  13       16.92       15.33      4.67 o 
   5   5  13      240.09      247.03     10.33 o 
   6   5  13      101.40      106.39     10.05 o 
 -12   6  13       59.09       56.22     15.88 o 
 -11   6  13      119.12      121.00      9.60 o 
 -10   6  13       99.06       84.03      9.87 o 
  -9   6  13       27.08       30.37      5.21 o 
  -8   6  13       56.33       63.99      8.63 o 
  -7   6  13       57.92       68.11      9.26 o 
  -6   6  13      150.14      101.44      6.73 o 
  -5   6  13        2.08       91.72      6.52 o 
  -4   6  13      191.55      205.29     10.81 o 
  -3   6  13      141.50      114.51      5.93 o 
  -2   6  13       64.24       64.94      6.50 o 
  -1   6  13      349.96      320.68      9.44 o 
   0   6  13        5.67        6.42      4.78 o 
   1   6  13       48.07       40.25      6.81 o 
   2   6  13       12.82       18.85      5.63 o 
   3   6  13      161.24      178.95      9.17 o 
   4   6  13      448.27      455.60     14.73 o 
   5   6  13      169.53      261.64     13.79 o 
 -12   7  13        7.14        8.04      6.22 o 
 -11   7  13       33.92       38.66      6.93 o 
 -10   7  13       80.60       67.28      8.73 o 
  -9   7  13        3.08        3.41      3.70 o 
  -8   7  13       11.25        6.18      3.53 o 
  -7   7  13      154.68      152.57      7.61 o 
  -6   7  13       41.53       43.36      5.30 o 
  -5   7  13        0.46        5.32      3.59 o 
  -4   7  13      202.03      228.58      9.14 o 
  -3   7  13      150.42      156.42      6.12 o 
  -2   7  13      357.99      373.08     21.71 o 
  -1   7  13      116.59      123.77      8.14 o 
   0   7  13      113.42      101.50      6.61 o 
   1   7  13      170.42      141.14     17.11 o 
   2   7  13       10.20       14.56      6.28 o 
   3   7  13       49.13       55.11      8.67 o 
   4   7  13       32.60       37.74      7.71 o 
 -11   8  13      199.13      166.64     12.37 o 
 -10   8  13        3.30        3.49      4.07 o 
  -9   8  13      112.87      107.36      7.94 o 
  -8   8  13       42.27       43.78      7.30 o 
  -7   8  13       38.47       56.53      6.79 o 
  -6   8  13      220.62      202.76      9.01 o 
  -5   8  13      194.69      258.68      9.27 o 
  -4   8  13       35.78       27.32      4.67 o 
  -3   8  13       30.05       27.42      7.00 o 
  -2   8  13      714.92      741.77     22.88 o 
  -1   8  13      129.42      130.20      8.00 o 
   0   8  13        0.93        1.60      3.80 o 
   1   8  13      250.64      220.85     15.81 o 
   2   8  13      122.53      115.45     18.76 o 
   3   8  13      100.51      140.64     12.09 o 
 -10   9  13      130.58      207.28     20.41 o 
  -9   9  13       73.13       81.92      7.59 o 
  -8   9  13      214.73      208.33      9.91 o 
  -7   9  13      345.60      284.75     11.45 o 
  -6   9  13        1.45        1.49      3.85 o 
  -5   9  13       65.44       67.34      5.87 o 
  -4   9  13       66.51       78.29      6.44 o 
  -3   9  13      787.56      745.21     28.47 o 
  -2   9  13      568.03      546.95     14.75 o 
  -1   9  13        0.07        1.19      3.74 o 
   0   9  13       77.62       98.47      7.15 o 
   1   9  13      163.02      180.97     10.34 o 
   2   9  13      165.36      165.00     10.13 o 
  -8  10  13      271.44      279.21     11.49 o 
  -7  10  13       30.96       38.66      6.11 o 
  -6  10  13      167.93      199.82      9.93 o 
  -5  10  13       13.25       10.55      4.71 o 
  -4  10  13      754.51      750.99     39.53 o 
  -3  10  13      312.72      305.16     14.50 o 
  -2  10  13       35.86       40.80      7.75 o 
  -1  10  13      274.83      289.61     11.46 o 
   0  10  13      177.71      190.35     10.18 o 
 -14   0  14      121.70      126.18     15.27 o 
 -13   0  14      243.22      248.45     19.03 o 
 -12   0  14     1361.76     1296.82     27.35 o 
 -11   0  14      213.19      233.83     12.31 o 
 -10   0  14       99.50      278.29     17.15 o 
  -9   0  14     1229.69     1234.73     26.53 o 
  -8   0  14     3793.14     3876.80     79.93 o 
  -7   0  14     9084.08     9010.87    166.42 o 
  -6   0  14     1097.83     1081.49     26.40 o 
  -5   0  14      193.81      204.12      7.21 o 
  -4   0  14      508.72      586.05     14.31 o 
  -1   0  14      247.80      249.18     14.00 o 
   0   0  14      792.99      897.49     33.38 o 
   1   0  14      879.80      915.33     29.31 o 
   2   0  14       30.49       35.83     11.70 o 
   3   0  14      751.90      810.48     25.28 o 
   4   0  14       10.34        0.69      6.14 o 
   5   0  14      630.30      584.17     31.50 o 
   6   0  14      348.76      294.68     19.83 o 
 -14   1  14       18.55       13.70     10.63 o 
 -13   1  14      389.59      381.20     13.18 o 
 -12   1  14       42.11       46.90      6.56 o 
 -11   1  14      791.92      856.17     17.28 o 
 -10   1  14       35.64       26.08      4.28 o 
  -9   1  14      755.42      805.82     15.74 o 
  -8   1  14     1863.25     1835.57     44.92 o 
  -7   1  14      307.12      306.62     17.25 o 
  -6   1  14     1479.05     1460.35     23.78 o 
  -5   1  14      897.64      967.75     18.25 o 
  -4   1  14      148.04      181.56     21.91 o 
  -3   1  14       70.69       85.42      9.30 o 
  -2   1  14      431.32      415.90     12.15 o 
  -1   1  14     2196.31     2103.05     42.93 o 
   0   1  14       65.81       76.87      9.45 o 
   1   1  14      311.13      295.59     13.90 o 
   2   1  14      482.10      508.73     19.64 o 
   3   1  14       44.12       59.26      5.63 o 
   4   1  14      592.36      566.71     32.90 o 
   5   1  14      100.45      105.07     11.08 o 
   6   1  14      380.14      359.07     15.89 o 
 -14   2  14      135.48      152.62      9.29 o 
 -13   2  14        2.23        3.04      3.89 o 
 -12   2  14      104.64       85.88      7.29 o 
 -11   2  14       18.26       31.20      5.45 o 
 -10   2  14       71.84      125.87      8.46 o 
  -9   2  14      641.70      687.34     19.87 o 
  -8   2  14       23.35       32.71      5.85 o 
  -7   2  14        3.45        2.35      1.94 o 
  -6   2  14      256.20      260.85      7.71 o 
  -5   2  14      190.57      201.98      6.26 o 
  -4   2  14      216.32      203.31      5.39 o 
  -3   2  14      637.04      691.16     14.27 o 
  -2   2  14       91.40      104.80      4.58 o 
  -1   2  14      133.98      117.62      5.64 o 
   0   2  14     1316.43     1246.51     30.29 o 
   1   2  14      396.33      398.50     12.56 o 
   2   2  14       59.18       56.46      7.97 o 
   3   2  14      421.63      427.82     24.25 o 
   4   2  14       62.26       49.89      7.36 o 
   5   2  14       94.50      103.94     10.86 o 
   6   2  14      157.98      134.89     11.44 o 
 -14   3  14       42.05       32.51      6.91 o 
 -13   3  14       31.80       30.23      5.55 o 
 -12   3  14        7.78        9.30      4.47 o 
 -11   3  14       62.27       44.38      5.85 o 
 -10   3  14       61.10       35.99      8.06 o 
  -9   3  14      385.23      350.05     11.09 o 
  -7   3  14        4.31        4.68      3.39 o 
  -6   3  14       77.67       63.45      4.29 o 
  -5   3  14      345.60      465.12     12.20 o 
  -4   3  14      108.69       99.11      4.78 o 
  -3   3  14       65.66       99.73     25.44 o 
  -2   3  14       17.17       24.25      6.25 o 
  -1   3  14      280.67      270.95      9.80 o 
   0   3  14        0.81        0.85      4.01 o 
   1   3  14      154.68      123.12      9.88 o 
   2   3  14       42.79       79.68     10.05 o 
   3   3  14      141.41      103.01     11.09 o 
   4   3  14        9.77        7.34      5.85 o 
   5   3  14       25.04       51.36     11.64 o 
   6   3  14       12.09        9.59      6.19 o 
 -13   4  14       63.02       56.81      6.43 o 
 -12   4  14       91.85       91.05     16.80 o 
 -11   4  14        0.99        7.34      4.64 o 
 -10   4  14      202.05      180.13     11.22 o 
  -9   4  14       73.45       74.65      8.33 o 
  -8   4  14       70.97       72.09      7.86 o 
  -7   4  14      518.42      498.93     13.46 o 
  -6   4  14       59.52       50.83      6.07 o 
  -5   4  14        2.25        7.44      3.44 o 
  -4   4  14      964.56      907.50     15.57 o 
  -3   4  14     1197.99     1153.14     17.10 o 
  -2   4  14      463.68      553.74     29.48 o 
  -1   4  14       25.74       27.34      8.27 o 
   0   4  14        1.14        1.57      4.20 o 
   1   4  14       32.88       38.96      5.67 o 
   2   4  14      693.18      622.53     19.71 o 
   3   4  14      314.79      324.21     15.44 o 
   4   4  14       53.86       43.39      6.82 o 
   5   4  14      234.81      256.23     13.71 o 
 -13   5  14      616.86      613.79     16.61 o 
 -12   5  14       87.28       97.63      8.98 o 
 -11   5  14      320.45      249.77     27.72 o 
 -10   5  14       30.51       27.86      6.98 o 
  -9   5  14      573.23      540.07     21.41 o 
  -8   5  14     1657.56     1541.93     27.04 o 
  -7   5  14       73.23       73.47      8.13 o 
  -6   5  14      371.03      371.26     10.60 o 
  -5   5  14       70.41      130.22      6.94 o 
  -4   5  14       10.39       10.64      3.06 o 
  -3   5  14      465.82      470.68     10.30 o 
  -2   5  14     1159.35     1125.66     23.71 o 
  -1   5  14      354.83      333.26     21.77 o 
   0   5  14       32.11       42.85      5.06 o 
   1   5  14      690.94      674.86     20.85 o 
   2   5  14      224.72      235.77     16.02 o 
   3   5  14      101.77      105.28      9.89 o 
   4   5  14      593.29      580.01     20.40 o 
   5   5  14      114.34      190.75     13.70 o 
 -12   6  14      394.30      369.55     19.70 o 
 -11   6  14        7.12        4.92      5.15 o 
 -10   6  14      898.01      900.28     25.09 o 
  -9   6  14      192.92      179.55      8.02 o 
  -8   6  14      236.73      232.06     14.63 o 
  -7   6  14     2032.36     1953.05     43.90 o 
  -6   6  14       68.33       59.18      6.41 o 
  -5   6  14      986.87      969.86     19.07 o 
  -4   6  14      536.15      517.22     13.48 o 
  -3   6  14      481.77      499.60     10.95 o 
  -2   6  14      830.96      802.45     17.56 o 
  -1   6  14        3.26        3.34      4.33 o 
   0   6  14      571.07      625.33     18.09 o 
   1   6  14      175.76      158.66     10.77 o 
   2   6  14      425.45      386.59     16.75 o 
   3   6  14      301.28      326.13     15.15 o 
   4   6  14        7.24       11.21      7.02 o 
 -11   7  14      224.81      241.93     24.30 o 
 -10   7  14        4.85        1.93      4.86 o 
  -9   7  14      690.08      605.86     15.41 o 
  -8   7  14      489.07      475.00     14.56 o 
  -7   7  14      288.41      259.48      9.88 o 
  -6   7  14     1017.90      990.36     21.63 o 
  -5   7  14        0.66        0.65      3.06 o 
  -4   7  14     1194.64     1129.65     34.68 o 
  -3   7  14     2374.84     2343.96     65.12 o 
  -2   7  14       76.67       71.77      6.25 o 
  -1   7  14      703.14      723.23     18.07 o 
   0   7  14       39.04       40.19     11.57 o 
   1   7  14      567.11      532.82     33.78 o 
   2   7  14      235.23      237.80     16.65 o 
   3   7  14      178.18      219.86     39.59 o 
 -10   8  14      249.61      231.69     14.12 o 
  -9   8  14        9.86        5.92      4.07 o 
  -8   8  14      154.75      167.14      9.31 o 
  -7   8  14      354.28      367.58     11.17 o 
  -6   8  14        3.10        5.48      3.67 o 
  -5   8  14      739.45      741.74     16.76 o 
  -4   8  14       48.25       62.76      5.59 o 
  -3   8  14      173.20      191.52     11.26 o 
  -2   8  14     1142.02     1068.41     21.33 o 
  -1   8  14       18.54       19.05      4.89 o 
   0   8  14      421.28      444.88     13.67 o 
   1   8  14       14.51       17.94      4.79 o 
   2   8  14      459.81      459.27     28.68 o 
  -9   9  14       62.75       63.53      6.90 o 
  -8   9  14       41.13       39.54      5.84 o 
  -7   9  14       40.52       30.53      5.29 o 
  -6   9  14       31.32       22.84      5.37 o 
  -5   9  14       14.80       98.73      7.87 o 
  -4   9  14      148.25      157.59     11.81 o 
  -3   9  14      122.12      129.88     10.67 o 
  -2   9  14       40.11       41.40      6.94 o 
  -1   9  14       43.62       39.30      5.70 o 
   0   9  14        6.21        1.27      3.97 o 
   1   9  14      288.87      310.43     12.57 o 
  -7  10  14       43.34       47.91     11.18 o 
  -6  10  14        0.39        0.45      4.19 o 
  -5  10  14       35.89       30.22      8.69 o 
  -4  10  14        3.97        4.04      5.49 o 
  -3  10  14        1.71        3.33      5.41 o 
  -2  10  14       12.45       20.22      8.82 o 
  -1  10  14        2.49        7.98      5.79 o 
 -14   1  15      173.27      153.82     14.87 o 
 -13   1  15       33.17       38.00      5.71 o 
 -12   1  15      246.09      237.85     10.38 o 
 -11   1  15       50.43       44.70      6.17 o 
 -10   1  15      242.39      257.74      8.47 o 
  -9   1  15      859.06      783.95     18.93 o 
  -8   1  15      233.79      240.75     10.82 o 
  -7   1  15      211.54      201.87      6.29 o 
  -6   1  15      303.48      341.88      8.35 o 
  -5   1  15     1169.54     1170.84     14.74 o 
  -4   1  15      379.50      328.37     11.54 o 
  -3   1  15       89.97       61.41      7.35 o 
  -2   1  15      541.50      590.34     16.74 o 
  -1   1  15       35.91       27.49     10.76 o 
   0   1  15      351.70      332.89     17.23 o 
   1   1  15      364.30      344.54     15.94 o 
   2   1  15      209.96      200.78     15.79 o 
   3   1  15       43.32       60.63      8.07 o 
   4   1  15       11.82       14.98      7.02 o 
   5   1  15      172.40      218.56     13.55 o 
 -14   2  15      226.19      199.58     10.47 o 
 -13   2  15      253.66      239.29     10.98 o 
 -12   2  15      113.87      126.81     12.46 o 
 -11   2  15      488.44      465.63     13.27 o 
 -10   2  15      119.74      145.44      9.03 o 
  -9   2  15      944.82      982.14     23.10 o 
  -8   2  15      786.36      819.79     18.88 o 
  -6   2  15       15.78       23.12      4.32 o 
  -5   2  15        3.80        3.83      2.35 o 
  -4   2  15     1668.95     1649.50     23.41 o 
  -3   2  15     1790.80     1679.46     25.10 o 
  -2   2  15      429.14      454.27     13.08 o 
  -1   2  15      650.74      604.33     27.81 o 
   0   2  15        3.82        8.50      3.99 o 
   1   2  15     1718.40     1608.35     35.14 o 
   2   2  15      915.73      844.84     49.26 o 
   3   2  15      430.44      445.79     17.09 o 
   4   2  15      314.99      253.13     12.91 o 
   5   2  15       59.71       70.93      9.12 o 
 -13   3  15      428.05      446.14     14.17 o 
 -12   3  15      383.17      334.90     11.90 o 
 -11   3  15      128.33      116.92      9.73 o 
 -10   3  15     1388.01     1466.44     35.47 o 
  -9   3  15      822.13      838.16     21.49 o 
  -8   3  15      468.01      438.11     15.18 o 
  -7   3  15     1038.85     1076.56     21.12 o 
  -6   3  15       50.63       48.61      5.53 o 
  -5   3  15      528.32      541.74     16.29 o 
  -4   3  15      527.31      487.97      9.92 o 
  -3   3  15     2108.73     2040.13     30.91 o 
  -2   3  15     1140.82     1109.67     28.29 o 
  -1   3  15       26.31       17.82      4.04 o 
   0   3  15      768.88      906.58     26.92 o 
   1   3  15      270.58      261.80     14.11 o 
   2   3  15     1408.75     1275.13     35.43 o 
   3   3  15     1037.94      997.01     41.74 o 
   4   3  15       59.94       65.63      7.89 o 
   5   3  15      287.69      320.63     16.65 o 
 -13   4  15      197.61      194.55     11.30 o 
 -12   4  15      224.51      215.22     19.93 o 
 -11   4  15     1786.78     1708.86     38.95 o 
 -10   4  15      339.42      318.35     16.21 o 
  -9   4  15      393.16      377.02     12.39 o 
  -8   4  15      766.49      741.46     21.08 o 
  -7   4  15      477.98      526.29     12.95 o 
  -6   4  15     1463.56     1451.60     23.60 o 
  -5   4  15      335.81      297.03      9.08 o 
  -4   4  15     1096.94     1052.15     14.93 o 
  -3   4  15     1033.54     1072.40     18.11 o 
  -2   4  15      120.26      175.75     48.11 o 
  -1   4  15     1044.26      979.17     26.72 o 
   0   4  15      177.59      173.01     30.14 o 
   1   4  15      346.73      305.94     18.89 o 
   2   4  15      114.03      125.54      9.75 o 
   3   4  15      247.33      262.64     20.89 o 
   4   4  15      355.02      351.22     20.83 o 
   5   4  15        2.55        1.07      6.06 o 
 -13   5  15      130.77      135.31     11.32 o 
 -12   5  15      510.71      457.01     17.79 o 
 -11   5  15      122.47       90.06      8.95 o 
 -10   5  15      242.38      255.28     12.34 o 
  -9   5  15      157.29      143.29     10.86 o 
  -8   5  15      359.67      382.48     20.30 o 
  -7   5  15      455.21      510.93     14.22 o 
  -6   5  15      145.59      150.98     12.63 o 
  -5   5  15     1187.25     1161.05     22.68 o 
  -4   5  15      463.53      493.45     20.15 o 
  -3   5  15      567.62      570.11     13.00 o 
  -2   5  15      398.62      424.06     16.81 o 
  -1   5  15        0.44        1.64      4.23 o 
   0   5  15      251.19      255.44     12.34 o 
   1   5  15      136.72      131.00     11.28 o 
   2   5  15       14.89       14.06      6.83 o 
   3   5  15      149.74      155.96     12.06 o 
   4   5  15       44.41       45.85      8.00 o 
 -12   6  15       73.11       76.66      9.54 o 
 -11   6  15        5.84        3.86      5.09 o 
 -10   6  15        0.45        1.33      4.72 o 
  -9   6  15       77.73       92.68     14.39 o 
  -8   6  15        0.82        6.24      4.78 o 
  -7   6  15      135.25      123.84      7.10 o 
  -6   6  15      186.16      226.43     12.41 o 
  -5   6  15      124.29      181.35      7.88 o 
  -4   6  15      526.10      523.18     13.09 o 
  -3   6  15        3.99        7.13      3.49 o 
  -2   6  15      105.59      121.39     22.39 o 
  -1   6  15      143.35      141.93      8.08 o 
   0   6  15        0.24        3.72      5.23 o 
   1   6  15        9.29        7.01      5.69 o 
   2   6  15       26.82       35.95      9.32 o 
   3   6  15       11.52       11.29      6.15 o 
 -11   7  15        0.93        3.74      5.59 o 
 -10   7  15       48.54       57.20      8.82 o 
  -9   7  15       18.35       33.20      4.97 o 
  -8   7  15        6.64       10.19      4.15 o 
  -7   7  15       23.00       21.22      4.61 o 
  -6   7  15       48.65       57.34      5.97 o 
  -5   7  15       41.79       33.21      4.58 o 
  -4   7  15      256.16      253.48     19.22 o 
  -3   7  15        8.07        8.38      4.46 o 
  -2   7  15       61.19       74.85      8.59 o 
  -1   7  15       14.53       21.65      4.49 o 
   0   7  15       43.76       48.05      8.11 o 
   1   7  15      131.90      151.97     11.65 o 
   2   7  15       20.43       19.10      6.60 o 
   3   7  15       84.78       73.66      9.75 o 
 -10   8  15        5.03        1.38      5.53 o 
  -9   8  15      108.93      132.19      9.15 o 
  -8   8  15       56.90       61.04      7.69 o 
  -7   8  15       59.88       54.50      5.45 o 
  -6   8  15       10.67       11.85      4.07 o 
  -5   8  15        5.32       41.66      5.55 o 
  -4   8  15      139.19      147.62     10.78 o 
  -3   8  15       99.11       94.61      7.65 o 
  -2   8  15      267.11      248.35     11.91 o 
  -1   8  15      111.30      120.71      8.22 o 
   0   8  15       13.21       11.29      4.65 o 
   1   8  15      350.04      332.69     18.64 o 
  -8   9  15      179.87      202.14     10.62 o 
  -7   9  15      241.99      237.30     10.62 o 
  -6   9  15        9.14        8.34      4.49 o 
  -5   9  15      427.91      436.86     17.68 o 
  -4   9  15       62.55       54.72      8.02 o 
  -3   9  15      246.29      237.39     21.75 o 
  -2   9  15      278.80      321.24     15.46 o 
  -1   9  15       15.36       16.03      5.04 o 
   0   9  15      113.90      125.06      9.57 o 
  -5  10  15      313.48      292.84     14.91 o 
  -4  10  15       36.84       33.81      7.17 o 
  -3  10  15      187.18      179.93     17.78 o 
 -14   0  16      416.54      459.14     25.09 o 
 -13   0  16      186.08      176.71     16.38 o 
 -12   0  16     2037.29     1900.29     61.38 o 
 -11   0  16       69.19       68.13     11.59 o 
 -10   0  16     1345.77     1438.26     31.63 o 
  -9   0  16     3719.64     3799.50     62.02 o 
  -8   0  16       43.56       29.97      3.42 o 
  -7   0  16     1908.28     1895.50     58.31 o 
  -6   0  16        2.95        1.99      4.30 o 
  -5   0  16     3142.38     3057.75     57.14 o 
  -2   0  16      182.17      260.76     16.88 o 
  -1   0  16      515.19      389.93     18.68 o 
   0   0  16     2378.40     2191.36     62.57 o 
   1   0  16     1041.56      892.27     34.53 o 
   2   0  16      206.86      199.23     13.04 o 
   3   0  16      894.81      879.81     38.90 o 
   4   0  16      325.34      394.69     24.51 o 
   5   0  16       83.23       82.94     13.27 o 
 -14   1  16       45.06       46.78      8.14 o 
 -13   1  16      572.65      589.07     19.96 o 
 -12   1  16       52.44       44.84      5.53 o 
 -11   1  16     1219.60     1167.28     28.87 o 
 -10   1  16     1004.79      960.34     18.60 o 
  -9   1  16       91.84      112.53      8.50 o 
  -8   1  16      643.20      653.26     14.32 o 
  -7   1  16      802.16      848.62     17.53 o 
  -6   1  16     2704.29     2618.42     36.06 o 
  -5   1  16      789.90      854.31     10.86 o 
  -4   1  16      570.11      589.10     12.67 o 
  -3   1  16      261.23      297.82     13.24 o 
  -2   1  16      298.76      313.42     14.05 o 
  -1   1  16     1754.13     1697.23     38.34 o 
   0   1  16       99.07      118.16      7.58 o 
   1   1  16      912.22      771.13     37.56 o 
   2   1  16      563.20      555.47     20.63 o 
   3   1  16        8.95       15.25      7.81 o 
   4   1  16      454.12      430.32     20.37 o 
   5   1  16      146.22      187.02     17.80 o 
 -14   2  16      146.60      180.12     18.80 o 
 -13   2  16        6.52       14.71      4.67 o 
 -12   2  16      547.07      501.22     14.62 o 
 -11   2  16      107.51       97.37      6.86 o 
 -10   2  16      234.98      236.23     12.54 o 
  -9   2  16        7.99       10.15      4.51 o 
  -8   2  16      958.72      990.22     24.34 o 
  -7   2  16      898.16      904.34     23.48 o 
  -6   2  16       12.88       11.04      3.17 o 
  -5   2  16      474.69      478.27      8.99 o 
  -4   2  16      425.08      401.87     10.86 o 
  -3   2  16      548.16      471.47     10.95 o 
  -2   2  16      589.88      567.74     18.80 o 
  -1   2  16       11.78       15.82      5.27 o 
   0   2  16      883.69      885.55     22.31 o 
   1   2  16      243.48      241.89     19.18 o 
   2   2  16       15.39       23.27      5.18 o 
   3   2  16      256.73      221.76     13.30 o 
   4   2  16      215.66      195.03     12.77 o 
 -13   3  16        5.32        3.74      4.16 o 
 -12   3  16       77.15       79.21      7.93 o 
 -11   3  16        3.23        4.22      5.55 o 
 -10   3  16      188.26      201.25     12.61 o 
  -9   3  16       59.84       67.13      8.94 o 
  -8   3  16       98.89       97.02      8.73 o 
  -7   3  16        3.14        7.31      3.30 o 
  -6   3  16      181.09      188.41      8.94 o 
  -5   3  16      687.53      745.19     22.40 o 
  -4   3  16       29.81       30.74      3.78 o 
  -3   3  16       15.91       25.03      3.42 o 
  -2   3  16       91.15      118.89     11.97 o 
  -1   3  16      472.76      415.77     38.94 o 
   0   3  16       21.83       24.20      4.81 o 
   1   3  16       61.25       45.11      6.91 o 
   2   3  16       39.67       61.61     12.24 o 
   3   3  16        3.49       11.49      6.31 o 
   4   3  16       13.93       17.55      6.52 o 
 -13   4  16       80.54       84.38      7.52 o 
 -12   4  16       96.70       98.85      9.49 o 
 -11   4  16      141.26      153.01     11.18 o 
 -10   4  16       42.32       45.50      7.41 o 
  -9   4  16      112.86      113.55     22.17 o 
  -8   4  16       53.43       55.09      6.90 o 
  -7   4  16       36.08       39.30      3.99 o 
  -6   4  16      229.17      209.81     10.04 o 
  -5   4  16      106.48      113.04      7.72 o 
  -4   4  16      277.49      263.03     16.51 o 
  -3   4  16      805.44      786.37     15.34 o 
  -2   4  16       91.50       97.31     31.48 o 
  -1   4  16       25.61       22.63      4.48 o 
   0   4  16       11.49       14.47      6.14 o 
   1   4  16       15.11       17.61     12.49 o 
   2   4  16       73.63       55.66      8.05 o 
   3   4  16        7.34        8.45      5.92 o 
   4   4  16       67.06       77.04     10.28 o 
 -12   5  16        9.09       21.24      6.43 o 
 -11   5  16      135.19      122.88     10.84 o 
 -10   5  16        2.43        3.69      4.99 o 
  -9   5  16      142.26      129.90     10.90 o 
  -8   5  16      427.46      412.09     13.63 o 
  -7   5  16      308.37      270.50      9.62 o 
  -6   5  16      424.37      434.08     16.36 o 
  -5   5  16       71.99      100.63      7.37 o 
  -4   5  16      356.73      391.27     11.92 o 
  -3   5  16      153.89      173.20      7.29 o 
  -2   5  16      367.81      376.15     10.50 o 
  -1   5  16      493.93      462.60     18.58 o 
   0   5  16       55.16       53.79      6.98 o 
   1   5  16      371.99      353.78     16.58 o 
   2   5  16      183.91      168.75     11.35 o 
 -12   6  16      418.56      404.94     16.93 o 
 -11   6  16        5.10        5.13      5.35 o 
 -10   6  16      569.09      598.31     19.75 o 
  -9   6  16      146.96      149.63     11.70 o 
  -8   6  16      140.31      132.69      8.06 o 
  -7   6  16      846.94      833.00     35.06 o 
  -6   6  16       13.98       12.92      3.38 o 
  -5   6  16      532.81      545.64     15.73 o 
  -4   6  16      245.95      231.33     11.80 o 
  -3   6  16      450.68      431.29     14.89 o 
  -2   6  16      602.63      581.36     15.27 o 
  -1   6  16        5.76        5.75      4.59 o 
   0   6  16      296.77      359.54     14.99 o 
   1   6  16       60.80       50.15      8.92 o 
   2   6  16      282.68      270.30     13.38 o 
 -11   7  16      250.04      213.15     17.46 o 
 -10   7  16        0.65        1.88      5.29 o 
  -9   7  16      515.93      515.71     18.68 o 
  -8   7  16      658.03      657.39     16.63 o 
  -7   7  16        0.54        1.68      3.67 o 
  -6   7  16      253.72      228.03      9.44 o 
  -5   7  16       10.63        5.09      3.93 o 
  -4   7  16      321.66      345.77     17.36 o 
  -3   7  16      969.13      962.34     26.15 o 
  -2   7  16       16.07       16.92      5.19 o 
  -1   7  16      149.69      150.53      9.66 o 
   0   7  16        2.06        1.35      3.93 o 
   1   7  16      480.83      530.26     20.79 o 
   2   7  16      115.53      141.82     12.08 o 
  -9   8  16       17.85       19.15      5.10 o 
  -8   8  16       43.50       29.35      5.15 o 
  -7   8  16      301.77      287.04     11.49 o 
  -6   8  16       47.03       55.95      6.67 o 
  -5   8  16      208.97      204.10     12.03 o 
  -4   8  16       11.91       16.22      5.56 o 
  -3   8  16       47.46       63.27      7.19 o 
  -2   8  16      351.39      363.17     15.43 o 
  -1   8  16        0.37        3.01      4.30 o 
   0   8  16      191.67      230.87     10.62 o 
  -7   9  16       10.01       15.82      4.82 o 
  -6   9  16      110.12      110.83     10.07 o 
  -5   9  16        3.71       32.14      7.37 o 
  -4   9  16       41.79       51.64      7.91 o 
  -3   9  16      269.46      256.99     13.19 o 
  -2   9  16        3.55        9.35      5.82 o 
 -13   1  17       69.06       93.65     10.29 o 
 -12   1  17       44.66       57.99      9.45 o 
 -11   1  17       11.48       21.90      4.20 o 
 -10   1  17      157.12      212.24     14.44 o 
  -9   1  17        2.69        4.03      3.96 o 
  -8   1  17      397.93      368.64     15.53 o 
  -7   1  17      120.12      126.47      6.28 o 
  -6   1  17       10.90        8.87      3.17 o 
  -5   1  17      535.59      572.01     11.87 o 
  -4   1  17      455.36      474.41     17.74 o 
  -3   1  17      376.06      413.09     14.04 o 
  -2   1  17      832.47      776.51     39.99 o 
  -1   1  17      214.51      188.04     10.08 o 
   0   1  17       37.00       30.14      5.97 o 
   1   1  17      116.95      117.25      8.95 o 
   2   1  17      238.56      214.97     12.48 o 
   3   1  17      139.67      145.68     15.13 o 
   4   1  17       12.56       11.22      6.25 o 
 -13   2  17      271.42      270.62     13.07 o 
 -12   2  17       91.73      111.23      8.15 o 
 -11   2  17       70.61       67.49      6.79 o 
 -10   2  17       48.60       52.47      7.73 o 
  -9   2  17      755.80      774.51     20.94 o 
  -8   2  17      358.71      326.41     23.56 o 
  -7   2  17      183.26      244.88     14.50 o 
  -6   2  17      152.09      173.54      7.40 o 
  -5   2  17        3.33       45.85      7.65 o 
  -4   2  17      603.61      600.03     12.17 o 
  -3   2  17     1075.44     1051.16     21.70 o 
  -2   2  17      377.13      317.92     18.20 o 
  -1   2  17      902.35      866.52     24.43 o 
   0   2  17      257.57      273.85     13.17 o 
   1   2  17      784.03      753.86     21.63 o 
   2   2  17      686.62      663.70     24.26 o 
   3   2  17        4.53       10.10      5.74 o 
   4   2  17       70.00       63.64      9.57 o 
 -13   3  17      306.37      281.25     14.50 o 
 -12   3  17      667.91      617.06     19.90 o 
 -11   3  17       20.72       18.12      5.60 o 
 -10   3  17      281.75      354.46     37.17 o 
  -9   3  17      446.66      401.13     13.79 o 
  -8   3  17      405.75      399.72     38.44 o 
  -7   3  17      310.16      379.54     29.67 o 
  -6   3  17       19.99       30.59      5.49 o 
  -5   3  17      120.78      143.29      7.25 o 
  -4   3  17      188.72      192.54      5.70 o 
  -3   3  17     1482.30     1462.01     21.06 o 
  -2   3  17      961.08      878.52     24.43 o 
  -1   3  17       97.60       78.36      9.64 o 
   0   3  17     1117.15     1174.77     30.69 o 
   1   3  17      713.32      676.08     19.09 o 
   2   3  17      112.80      100.32     10.07 o 
   3   3  17      241.38      246.39     17.44 o 
 -12   4  17        0.35        3.01      5.26 o 
 -11   4  17      558.80      558.68     44.31 o 
 -10   4  17      183.40      201.92     12.73 o 
  -9   4  17      456.35      427.17     25.68 o 
  -8   4  17      878.09      850.98     24.10 o 
  -7   4  17       94.31      110.83      7.32 o 
  -6   4  17      258.49      232.63      8.33 o 
  -5   4  17      142.25      141.84      8.21 o 
  -4   4  17     1248.72     1203.01     32.42 o 
  -3   4  17      419.98      435.88     21.25 o 
  -2   4  17      111.09      149.62     14.50 o 
  -1   4  17      860.65      842.47     38.17 o 
   0   4  17      232.06      256.43     13.86 o 
   1   4  17       94.76       79.05      8.56 o 
   2   4  17      101.72      112.99     11.70 o 
   3   4  17      306.16      281.42     16.63 o 
 -12   5  17       72.72       93.62     10.04 o 
 -11   5  17       77.68       72.81      8.61 o 
 -10   5  17      705.63      702.41     70.21 o 
  -9   5  17      683.46      633.36     56.28 o 
  -8   5  17      136.05      142.68     10.33 o 
  -7   5  17      354.78      345.53     18.02 o 
  -6   5  17       21.27       24.26      6.09 o 
  -5   5  17      714.59      731.62     16.63 o 
  -4   5  17      282.04      273.18     11.26 o 
  -3   5  17      242.47      252.70     11.94 o 
  -2   5  17      434.52      460.27     12.22 o 
  -1   5  17        3.71       28.02     25.55 o 
   0   5  17       61.57       62.15      8.42 o 
   1   5  17        5.05        3.99      5.17 o 
   2   5  17       59.31       53.56      8.26 o 
 -11   6  17      212.27      221.50     23.19 o 
 -10   6  17       44.81       38.64      7.09 o 
  -9   6  17       43.57       58.75     12.74 o 
  -8   6  17       62.94       64.18      7.03 o 
  -7   6  17        4.71        5.97      3.81 o 
  -6   6  17      207.37      209.88     14.19 o 
  -5   6  17       13.96       50.28      5.81 o 
  -4   6  17       76.61       70.31      7.52 o 
  -3   6  17       20.30       22.17      6.17 o 
  -2   6  17       22.29       47.43      7.37 o 
  -1   6  17        3.18        4.90      4.79 o 
   0   6  17       73.44       76.50      9.83 o 
   1   6  17       35.53       45.91      7.56 o 
 -10   7  17        0.15        8.82      6.47 o 
  -9   7  17        0.19        1.07      5.44 o 
  -8   7  17      129.76      127.95      8.58 o 
  -7   7  17       32.67       37.98      5.56 o 
  -6   7  17       23.09       31.13      7.68 o 
  -5   7  17        3.85       13.77      6.54 o 
  -4   7  17       96.43       85.57      8.96 o 
  -3   7  17       52.33       52.52      7.80 o 
  -2   7  17       70.48       68.25      8.66 o 
  -1   7  17        2.48        2.49      4.35 o 
   0   7  17       19.05       14.98      5.09 o 
  -9   8  17      216.51      218.32     14.29 o 
  -8   8  17      127.05      125.63     10.92 o 
  -7   8  17      207.62      207.64     10.34 o 
  -6   8  17      179.39      186.13     12.28 o 
  -5   8  17       78.03      107.38     10.02 o 
  -4   8  17      148.34      128.62     20.66 o 
  -3   8  17      206.03      184.94     12.78 o 
  -2   8  17       73.19       76.93     14.87 o 
  -1   8  17       43.56       53.73      9.30 o 
  -5   9  17      545.30      551.83     27.74 o 
  -4   9  17      378.71      339.18     22.14 o 
 -13   0  18       87.17       87.39     14.08 o 
 -12   0  18     1208.03     1170.95     43.62 o 
 -11   0  18       32.23       22.63      8.21 o 
 -10   0  18      639.93      700.53     30.12 o 
  -9   0  18      628.22      670.75     20.01 o 
  -8   0  18      558.61      554.88     17.14 o 
  -7   0  18     1271.45     1275.30     39.78 o 
  -6   0  18       43.66       40.86      7.25 o 
  -5   0  18     2635.66     2517.79     50.43 o 
  -4   0  18      823.43      925.08     33.68 o 
  -3   0  18     1442.47     1445.60     48.84 o 
  -2   0  18      808.30      818.08     33.91 o 
  -1   0  18        1.27        3.26      5.91 o 
   0   0  18     1317.46     1415.79     51.64 o 
   1   0  18      496.36      452.81     27.24 o 
   2   0  18       12.20        6.75      8.52 o 
   3   0  18       26.79       35.91     11.24 o 
 -13   1  18      483.26      459.68     18.24 o 
 -12   1  18       22.19       16.11      5.87 o 
 -11   1  18      596.76      578.47     14.95 o 
 -10   1  18      296.10      297.69     11.00 o 
  -9   1  18      276.23      283.07     12.55 o 
  -8   1  18      349.08      352.22     12.81 o 
  -7   1  18      767.67      807.17     20.20 o 
  -6   1  18     2311.45     2169.64     32.75 o 
  -5   1  18      248.89      253.01      8.62 o 
  -4   1  18     1725.75     1651.70     24.89 o 
  -3   1  18      371.80      359.00     11.40 o 
  -2   1  18       93.92      108.41      7.46 o 
  -1   1  18      885.31      871.86     22.93 o 
   0   1  18       97.92      127.33     11.30 o 
   1   1  18      515.88      442.10     21.87 o 
   2   1  18       72.08       76.00     15.81 o 
   3   1  18       83.50       78.51      8.87 o 
 -13   2  18        7.26       16.23      6.25 o 
 -12   2  18      440.37      421.64     12.78 o 
 -11   2  18       83.94       89.76      6.95 o 
 -10   2  18       85.42       84.23      9.51 o 
  -9   2  18      165.11      171.32     10.93 o 
  -8   2  18      444.57      426.96     16.81 o 
  -7   2  18      326.89      313.90     26.13 o 
  -6   2  18       97.52       91.74      5.54 o 
  -5   2  18     1382.39     1334.79     27.20 o 
  -4   2  18      563.56      542.54     11.69 o 
  -3   2  18        7.83       21.14      6.20 o 
  -2   2  18      120.31      175.77     37.81 o 
  -1   2  18       97.84      100.42     30.73 o 
   0   2  18      537.60      560.71     29.54 o 
   1   2  18        8.84       19.20      6.09 o 
   2   2  18      184.85      211.82     13.35 o 
   3   2  18      286.24      297.51     15.38 o 
 -13   3  18        0.37        0.46      3.99 o 
 -12   3  18       91.81       86.59      7.88 o 
 -11   3  18      330.77      296.65     13.13 o 
 -10   3  18        3.65        4.79      5.00 o 
  -9   3  18       80.40       94.34      7.99 o 
  -8   3  18        7.04       10.94      5.16 o 
  -7   3  18      128.88      106.52      9.30 o 
  -6   3  18      130.33      142.62      7.54 o 
  -5   3  18      520.46      528.56     15.15 o 
  -4   3  18        5.00        5.52      3.10 o 
  -3   3  18      105.71      114.13      9.76 o 
  -1   3  18      258.59      256.47     22.46 o 
   0   3  18        1.92        5.91      6.06 o 
   1   3  18       68.02       70.01     12.20 o 
   2   3  18       98.32      102.89     10.02 o 
 -12   4  18       96.50      109.02     10.05 o 
 -11   4  18        3.19        2.83      4.83 o 
 -10   4  18      128.85      149.28     11.68 o 
  -9   4  18       37.57       38.04      6.58 o 
  -8   4  18       22.42       32.57      8.40 o 
  -7   4  18        3.34        3.22      4.56 o 
  -6   4  18       37.56       43.92      5.11 o 
  -5   4  18      225.55      221.78     13.21 o 
  -4   4  18       38.08       37.08      6.23 o 
  -3   4  18      158.11      157.14     11.01 o 
  -2   4  18       32.33       34.43      6.45 o 
  -1   4  18       13.20       14.31      8.44 o 
   0   4  18        1.64        0.98      5.11 o 
   1   4  18       19.27       23.28      7.04 o 
   2   4  18        3.55        5.55      6.26 o 
 -11   5  18      207.24      205.71     14.16 o 
 -10   5  18        6.68        7.47      5.02 o 
  -9   5  18      363.69      339.68     13.59 o 
  -8   5  18      694.39      704.07     21.78 o 
  -7   5  18        0.32        1.04      3.39 o 
  -6   5  18      289.81      282.64      9.28 o 
  -5   5  18        4.02       26.01      4.69 o 
  -4   5  18      540.74      532.79     27.05 o 
  -3   5  18      262.50      263.82     13.62 o 
  -2   5  18       78.49       73.16      7.38 o 
  -1   5  18      330.10      286.06     13.30 o 
   0   5  18      301.29      313.12     20.33 o 
   1   5  18       68.40       69.31      8.65 o 
 -11   6  18        8.29        3.64      8.09 o 
 -10   6  18      502.52      503.30     49.14 o 
  -9   6  18      174.44      147.43     11.06 o 
  -8   6  18      112.39       95.27      9.39 o 
  -7   6  18      446.81      457.55     14.12 o 
  -6   6  18       20.29       31.62      5.16 o 
  -5   6  18      542.67      570.46     19.75 o 
  -4   6  18      139.41      153.60     11.16 o 
  -3   6  18      304.91      298.27     14.57 o 
  -2   6  18      803.62      804.50     24.75 o 
  -1   6  18      148.27      142.99      8.99 o 
   0   6  18      138.53      174.67     22.00 o 
  -9   7  18      148.87      147.71     12.24 o 
  -8   7  18      230.54      229.54     10.50 o 
  -7   7  18        0.75        4.30      4.43 o 
  -6   7  18      249.38      247.10     12.23 o 
  -5   7  18        0.72        2.58      5.15 o 
  -4   7  18      197.77      214.20     13.85 o 
  -3   7  18      614.36      634.52     19.93 o 
  -2   7  18        1.22        3.16      5.29 o 
  -1   7  18       61.10       46.72      5.67 o 
  -7   8  18      321.83      358.95     12.85 o 
  -6   8  18       92.40      116.56     10.05 o 
  -5   8  18       17.47       18.92      7.42 o 
  -4   8  18       63.35       67.96     19.03 o 
  -3   8  18       31.52       34.30      7.39 o 
 -13   1  19      327.06      337.90     15.65 o 
 -12   1  19      106.22      120.42     10.82 o 
 -11   1  19        3.03        4.64      5.07 o 
 -10   1  19      190.43      209.71      9.69 o 
  -9   1  19        0.79        1.23      4.46 o 
  -8   1  19      689.50      660.78     18.56 o 
  -7   1  19      500.93      506.23     35.16 o 
  -6   1  19        5.32        6.46      4.00 o 
  -5   1  19       88.60      107.03      5.94 o 
  -4   1  19      513.62      452.96     10.78 o 
  -3   1  19      131.02      139.94      9.67 o 
  -2   1  19      318.45      347.68     13.56 o 
  -1   1  19      115.74      132.13     15.19 o 
   0   1  19       96.80       93.45      9.52 o 
   1   1  19      115.20      135.87     11.24 o 
   2   1  19       16.37        5.36      5.55 o 
 -12   2  19      188.01      214.22     11.94 o 
 -11   2  19      277.53      254.32     10.37 o 
 -10   2  19       58.11       58.99     19.58 o 
  -9   2  19      476.07      466.62     34.51 o 
  -8   2  19      373.15      350.71     14.54 o 
  -7   2  19      210.64      241.46     19.32 o 
  -6   2  19      455.79      427.82     15.73 o 
  -5   2  19      150.84      186.40      7.38 o 
  -4   2  19      284.39      292.77     11.84 o 
  -3   2  19      494.04      468.98     16.52 o 
  -2   2  19       42.30       42.41      7.35 o 
  -1   2  19      663.64      607.96     29.04 o 
   0   2  19      387.80      420.05     17.12 o 
   1   2  19      155.36      139.20     12.94 o 
   2   2  19      107.65      118.30     11.34 o 
 -12   3  19      302.84      325.26     16.14 o 
 -11   3  19        0.56        0.57      4.65 o 
 -10   3  19      322.56      368.40     14.07 o 
  -9   3  19      452.77      455.57     16.99 o 
  -8   3  19      366.37      356.27     13.61 o 
  -7   3  19      186.18      183.81     10.41 o 
  -6   3  19        7.14        3.97      3.45 o 
  -5   3  19      467.79      479.52     11.93 o 
  -4   3  19      470.71      449.06     16.87 o 
  -3   3  19      261.05      291.34     16.24 o 
  -2   3  19      754.11      752.88     21.42 o 
  -1   3  19       10.26       16.20      6.12 o 
   0   3  19      317.75      287.56     12.95 o 
   1   3  19       70.39       49.82      8.41 o 
 -11   4  19      200.22      225.36     15.08 o 
 -10   4  19      201.21      216.87     20.70 o 
  -9   4  19      398.72      381.31     22.85 o 
  -8   4  19      487.41      457.94     15.40 o 
  -7   4  19      159.07      165.26     10.29 o 
  -6   4  19      464.58      441.05     13.39 o 
  -5   4  19      177.94      184.70      8.27 o 
  -4   4  19      737.48      710.70     22.58 o 
  -3   4  19      689.09      664.26     19.20 o 
  -2   4  19        5.63        8.06      5.28 o 
  -1   4  19      194.79      175.24     12.93 o 
   0   4  19        0.33        0.27      5.38 o 
   1   4  19      332.01      367.88     22.79 o 
 -11   5  19       30.89       28.99      7.19 o 
 -10   5  19      391.95      462.98     17.14 o 
  -9   5  19      570.39      608.65     21.71 o 
  -8   5  19       92.80       79.63      8.58 o 
  -7   5  19      529.61      509.07     19.12 o 
  -6   5  19       85.58       92.45      7.27 o 
  -5   5  19      187.44      181.40     12.43 o 
  -4   5  19       20.10       14.64      5.87 o 
  -3   5  19      250.72      260.03     12.34 o 
  -2   5  19      368.42      340.96     15.42 o 
  -1   5  19       27.16       18.82      6.18 o 
   0   5  19      353.20      424.20     17.87 o 
 -10   6  19        6.38        5.09      5.38 o 
  -9   6  19       78.90       89.50      9.57 o 
  -8   6  19      498.32      544.05     19.68 o 
  -7   6  19      291.50      304.64     17.88 o 
  -6   6  19        1.93        2.91      4.99 o 
  -5   6  19        3.93       57.83      8.36 o 
  -4   6  19        1.24        0.84      4.84 o 
  -3   6  19       60.78       68.77      9.30 o 
  -2   6  19      320.32      383.99     16.80 o 
  -1   6  19      395.84      430.35     13.69 o 
  -8   7  19      207.47      211.66     14.09 o 
  -7   7  19        1.39        3.55      4.39 o 
  -6   7  19        1.30        0.79      5.13 o 
  -5   7  19       40.53       39.80     11.80 o 
  -4   7  19       23.11       27.44      8.86 o 
  -3   7  19       12.49       15.20      6.79 o 
 -12   0  20      372.77      359.17     22.56 o 
 -11   0  20        0.08        0.54      6.52 o 
 -10   0  20      409.60      425.92     21.64 o 
  -9   0  20      117.18      109.49     15.00 o 
  -8   0  20     1013.60     1028.62     37.79 o 
  -7   0  20     1248.11     1332.69     31.63 o 
  -6   0  20        6.09        7.10      4.99 o 
  -5   0  20     1214.08     1103.81     33.61 o 
  -4   0  20      520.20      473.65     15.64 o 
  -3   0  20      689.77      627.37     28.54 o 
  -2   0  20      281.81      253.51     17.03 o 
  -1   0  20        1.99        5.72      8.29 o 
   0   0  20      656.96      673.10     31.54 o 
   1   0  20       17.72        8.44      7.71 o 
 -12   1  20       22.90       14.77      5.84 o 
 -11   1  20      348.38      339.97     22.14 o 
 -10   1  20       67.38       59.10      7.83 o 
  -9   1  20      328.86      313.81     16.50 o 
  -8   1  20      139.38      139.91     10.07 o 
  -7   1  20      414.86      419.90     15.46 o 
  -6   1  20     1433.53     1463.91     31.61 o 
  -5   1  20      573.30      572.03     14.57 o 
  -4   1  20      939.50      863.70     18.18 o 
  -3   1  20       67.02       72.72      9.29 o 
  -2   1  20       37.63       51.80      7.35 o 
  -1   1  20      278.32      253.17     13.01 o 
   0   1  20       10.21       24.08      6.73 o 
   1   1  20      311.28      288.46     14.62 o 
 -12   2  20      531.58      590.38     47.21 o 
 -11   2  20        0.10        1.83      4.08 o 
 -10   2  20       79.64       89.59      8.54 o 
  -9   2  20      144.14      128.23      9.32 o 
  -8   2  20       77.87       86.11      7.12 o 
  -7   2  20        6.32        6.64      5.01 o 
  -6   2  20       70.78       98.45     10.19 o 
  -5   2  20     1016.82      976.06     20.03 o 
  -4   2  20      247.58      249.47     10.86 o 
  -3   2  20        3.47        7.80      5.38 o 
  -2   2  20       27.22       78.57     12.55 o 
  -1   2  20       18.79       18.83      6.83 o 
   0   2  20      223.53      218.49     12.46 o 
 -11   3  20      212.47      222.40     25.76 o 
 -10   3  20      161.97      151.37     11.37 o 
  -9   3  20        3.81        1.49      4.73 o 
  -8   3  20       53.52       55.65     12.45 o 
  -7   3  20       61.14       50.86     12.87 o 
  -6   3  20       25.84       27.87      6.48 o 
  -5   3  20       25.15       57.42      8.96 o 
  -4   3  20       74.00       99.78     12.55 o 
  -3   3  20        6.43        5.93      5.66 o 
  -2   3  20        0.30        1.72      5.34 o 
  -1   3  20       81.73       91.49      9.37 o 
   0   3  20        8.01       16.08      6.70 o 
 -11   4  20       21.82       30.61      7.30 o 
 -10   4  20      190.00      184.92     12.22 o 
  -9   4  20      100.05       81.79      8.95 o 
  -8   4  20        0.94        5.67      4.91 o 
  -7   4  20      153.19      153.14     13.64 o 
  -6   4  20       47.39       46.02      7.17 o 
  -5   4  20      217.11      245.46     12.56 o 
  -4   4  20      249.65      278.22     36.23 o 
  -3   4  20        8.47        2.61      4.74 o 
  -2   4  20        2.35        6.48      5.53 o 
  -1   4  20        4.71        7.51      7.85 o 
 -10   5  20       44.65       41.65      7.94 o 
  -9   5  20      553.98      556.33     19.86 o 
  -8   5  20      722.98      767.90     67.08 o 
  -7   5  20      104.70      112.04     19.11 o 
  -6   5  20      260.61      268.76     12.58 o 
  -5   5  20        2.00       16.93      6.44 o 
  -4   5  20      724.35      698.05     27.56 o 
  -3   5  20      828.43      840.72     25.02 o 
  -2   5  20        2.63        7.45      5.68 o 
  -8   6  20      277.91      276.71     13.91 o 
  -7   6  20      519.14      523.76     18.22 o 
  -6   6  20       90.15      102.27      9.75 o 
  -5   6  20      623.61      650.60     30.19 o 
  -4   6  20      230.57      229.90     12.58 o 
  -3   6  20      150.83      155.10     11.99 o 
 -11   1  21        6.88        9.18      5.63 o 
 -10   1  21      131.40      144.85     11.45 o 
  -9   1  21       10.68        8.32      5.04 o 
  -8   1  21      558.72      597.85     18.53 o 
  -7   1  21      628.77      632.12     19.80 o 
  -6   1  21       33.83       34.35     11.30 o 
  -5   1  21       26.25       47.20      7.12 o 
  -4   1  21      163.32      180.74     18.07 o 
  -3   1  21        7.11        6.05      4.71 o 
  -2   1  21      149.46      162.14     11.54 o 
  -1   1  21       81.43       97.41      9.78 o 
 -11   2  21      534.50      520.64     19.01 o 
 -10   2  21       56.48       57.22      8.11 o 
  -9   2  21      512.22      502.05     17.87 o 
  -8   2  21      578.10      559.95     18.33 o 
  -7   2  21       39.25       48.26      6.87 o 
  -6   2  21      292.48      279.73     11.55 o 
  -5   2  21      248.24      235.33     16.57 o 
  -4   2  21      140.93      142.55     12.68 o 
  -2   2  21        5.22       13.43      5.87 o 
  -1   2  21      416.33      416.24     16.54 o 
 -10   3  21      834.81      949.21     26.88 o 
  -9   3  21      740.67      803.20     24.29 o 
  -8   3  21      216.81      216.30     12.38 o 
  -7   3  21      459.88      449.34     17.26 o 
  -6   3  21       40.36       44.77      7.08 o 
  -5   3  21      207.88      201.00     11.19 o 
  -4   3  21      118.11      131.68     11.07 o 
  -3   3  21       97.08      108.07     11.39 o 
  -2   3  21      280.98      287.58     14.52 o 
 -10   4  21       44.78       48.15      7.58 o 
  -9   4  21      613.45      587.90     19.50 o 
  -8   4  21      569.63      570.03     19.12 o 
  -7   4  21       49.91       55.95      7.43 o 
  -6   4  21      851.65      861.20     33.84 o 
  -5   4  21      210.18      232.07     12.00 o 
  -4   4  21      101.57       84.77      8.33 o 
  -3   4  21      194.79      190.71     12.93 o 
  -2   4  21      155.70      165.32     20.26 o 
  -8   5  21      131.80      139.10     11.39 o 
  -7   5  21      417.32      431.87     24.40 o 
  -6   5  21        3.54        6.95      7.48 o 
  -5   5  21      509.03      532.30     19.31 o 
  -4   5  21      206.95      223.00     13.11 o 
 -10   0  22      468.63      515.15     28.31 o 
  -9   0  22      894.56      898.11     36.68 o 
  -8   0  22        1.82        1.11      6.79 o 
  -7   0  22       26.17       33.99      8.29 o 
  -6   0  22       11.38       22.60      7.06 o 
  -5   0  22     1212.40     1178.51     39.75 o 
  -4   0  22      222.29      218.33     16.80 o 
  -3   0  22      373.44      344.89     21.52 o 
  -2   0  22      383.05      391.74     23.13 o 
 -10   1  22      318.08      296.40     14.54 o 
  -9   1  22      170.86      174.31     12.57 o 
  -8   1  22      238.45      232.26     19.03 o 
  -7   1  22        0.31        5.67      4.97 o 
  -6   1  22      179.69      171.66     11.23 o 
  -5   1  22      265.31      227.69     15.27 o 
  -4   1  22      751.71      768.30     32.80 o 
  -3   1  22      134.97      127.33     14.00 o 
  -2   1  22        8.83       10.48      9.26 o 
 -10   2  22       42.77       61.27     12.20 o 
  -9   2  22       52.15       55.34      7.75 o 
  -8   2  22      143.70      138.45     10.93 o 
  -7   2  22      236.32      272.55     12.60 o 
  -6   2  22      192.74      184.58     19.57 o 
  -5   2  22       59.34       59.46     10.86 o 
  -4   2  22       49.63       50.62      7.67 o 
  -3   2  22        9.41        9.59      5.49 o 
  -9   3  22       51.01       37.18      7.52 o 
  -8   3  22      130.88      149.01     11.99 o 
  -7   3  22      170.30      172.16     11.30 o 
  -6   3  22       85.34      108.84     13.24 o 
  -5   3  22       46.81       77.19     13.04 o 
  -4   3  22       58.88       75.84      8.28 o 
  -3   3  22       16.21       19.83      9.25 o 
  -8   4  22       27.70       32.31      6.46 o 
  -7   4  22      294.64      277.53     19.34 o 
  -6   4  22      266.42      279.67     18.91 o 
  -5   4  22        4.47        5.77      4.94 o 
  -8   1  23        0.33        4.34      7.75 o 
  -7   1  23        9.02       15.38      8.29 o 
  -6   1  23       27.72       19.30      8.52 o 
  -5   1  23      337.58      328.86     20.06 o 
  -7   2  23       75.05       79.51      8.46 o 
  -6   2  23      293.95      318.23     19.53 o 
                                                 
